# Supplementary material for: Nested Spatial and Temporal Modeling of Environmental Conditions Associated With Genetic Markers of Vibrio parahaemolyticus in Washington State Pacific Oysters
Source: Front Microbiol. 2022 Mar 30;13:849336. doi: 10.3389/fmicb.2022.849336 (PMC9007611; doi:10.3389/fmicb.2022.849336)
Supplement: Supplementary file 1 [file Data_Sheet_1.CSV]

	SYG	Date	JulianDate	week	mo	year	Time	SiteName	GrowingArea	region	Latitude	Longitude	AssayCAT	TissueTempC	Salinity	AmbientAirTempC	SurfaceWaterTempC	ShoreWaterTempC	efs	TDH	TLH	TRH
1	Fish Point_2005	2005-05-29	149	22	5	2005	9000	Fish Point	Samish Bay	Samish Bay	48.57692	-122.49496	1	16.9	30	NA	NA	NA	0	0.3	0.74	NA
2	Duckabush_2005	2005-05-29	149	22	5	2005	13500	Duckabush	Hood Canal 3	Hood Canal	47.64711	-122.92964	1	18.51	26	NA	NA	NA	0	0.3	115	NA
3	Oysterville Area_2005	2005-05-29	149	22	5	2005	25200	Oysterville Area	Nahcotta	Coastal Bays	46.54898	-124.0223	1	12.79	24	NA	NA	NA	0	0.35	7.5	NA
4	Potlatch Park_2005	2005-05-30	150	22	5	2005	17100	Potlatch Park	Annas Bay	Hood Canal	47.36011	-123.15604	1	14.51	22	NA	NA	NA	0	0.3	7.5	NA
5	Quilcene Bay_2005	2005-05-30	150	22	5	2005	28800	Quilcene Bay	Quilcene Bay	Hood Canal	47.78746	-122.85935	1	15.01	30	NA	NA	NA	0	0.36	11000	NA
6	Mid Hammersley_2005	2005-06-04	155	22	6	2005	4200	Mid Hammersley	Hammersley Inlet	Puget Sound	47.20665	-123.01017	1	15.57	29	NA	NA	NA	0	0.3	2.3	NA
7	Fish Point_2005	2005-06-04	155	23	6	2005	39600	Fish Point	Samish Bay	Samish Bay	48.57692	-122.49496	1	17.79	28	NA	NA	NA	7.01439999997616	0.3	3	NA
8	Quilcene Bay_2005	2005-06-05	156	23	6	2005	34200	Quilcene Bay	Quilcene Bay	Hood Canal	47.78746	-122.85935	1	16.01	30	NA	NA	NA	4.49439999997616	0.4	75	NA
9	Potlatch Park_2005	2005-06-06	157	23	6	2005	37200	Potlatch Park	Annas Bay	Hood Canal	47.36011	-123.15604	1	15.79	24	NA	NA	NA	4.72473333332274	0.3	4.3	NA
10	Duckabush_2005	2005-06-11	162	23	6	2005	11400	Duckabush	Hood Canal 3	Hood Canal	47.64711	-122.92964	1	21.91	25	NA	NA	NA	0	NA	NA	NA
11	Oysterville Area_2005	2005-06-11	162	23	6	2005	32400	Oysterville Area	Nahcotta	Coastal Bays	46.54898	-124.0223	1	NA	24	NA	NA	NA	1.71080000003179	0.3	0.3	NA
12	Quilcene Bay_2005	2005-06-12	163	24	6	2005	32400	Quilcene Bay	Quilcene Bay	Hood Canal	47.78746	-122.85935	1	15.01	30	NA	NA	NA	0	0.3	75	NA
13	Fish Point_2005	2005-06-18	169	24	6	2005	37800	Fish Point	Samish Bay	Samish Bay	48.57692	-122.49496	1	20.02	18	NA	NA	NA	7.49659999999735	0.3	0.92	NA
14	Potlatch Park_2005	2005-06-19	170	25	6	2005	31500	Potlatch Park	Annas Bay	Hood Canal	47.36011	-123.15604	1	20.07	21	NA	NA	NA	4.4763999999894	0.3	4.3	NA
15	Quilcene Bay_2005	2005-06-19	170	25	6	2005	32400	Quilcene Bay	Quilcene Bay	Hood Canal	47.78746	-122.85935	1	18.01	28.5	NA	NA	NA	4.8931999999947	0.3	43	NA
16	Duckabush_2005	2005-06-25	176	25	6	2005	12000	Duckabush	Hood Canal 3	Hood Canal	47.64711	-122.92964	1	22.18	28	NA	NA	NA	0	0.3	93	NA
17	Oysterville Area_2005	2005-06-25	176	25	6	2005	32400	Oysterville Area	Nahcotta	Coastal Bays	46.54898	-124.0223	1	16.68	24	NA	NA	NA	2.44279999997881	1.5	93	NA
18	Mid Hammersley_2005	2005-07-03	184	27	7	2005	8100	Mid Hammersley	Hammersley Inlet	Puget Sound	47.20665	-123.01017	1	21.13	30	NA	NA	NA	0	0.36	39	NA
19	Potlatch Park_2005	2005-07-03	184	27	7	2005	30900	Potlatch Park	Annas Bay	Hood Canal	47.36011	-123.15604	1	16.51	35	NA	NA	NA	4.54133333332009	0.3	39	NA
20	Fish Point_2005	2005-07-03	184	27	7	2005	34200	Fish Point	Samish Bay	Samish Bay	48.57692	-122.49496	1	19.07	30	NA	NA	NA	6.29200000001325	0.3	4.3	NA
21	Quilcene Bay_2005	2005-07-03	184	27	7	2005	34200	Quilcene Bay	Quilcene Bay	Hood Canal	47.78746	-122.85935	1	19.02	26	NA	NA	NA	5.5413999999894	0.3	75	NA
22	Duckabush_2005	2005-07-09	190	27	7	2005	6000	Duckabush	Hood Canal 3	Hood Canal	47.64711	-122.92964	1	23.91	28	NA	NA	NA	0	0.3	150	NA
23	Oysterville Area_2005	2005-07-09	190	27	7	2005	28800	Oysterville Area	Nahcotta	Coastal Bays	46.54898	-124.0223	1	16.68	24.5	NA	NA	NA	1.84119999998146	0.3	4.3	NA
24	Mid Hammersley_2005	2005-07-16	197	28	7	2005	42900	Mid Hammersley	Hammersley Inlet	Puget Sound	47.20665	-123.01017	1	30.75	28	NA	NA	NA	6.95786666664812	4.3	430	NA
25	Quilcene Bay_2005	2005-07-17	198	29	7	2005	32400	Quilcene Bay	Quilcene Bay	Hood Canal	47.78746	-122.85935	1	19.02	30	NA	NA	NA	6.10700000001325	0.92	2200	NA
26	Potlatch Park_2005	2005-07-18	199	29	7	2005	34500	Potlatch Park	Annas Bay	Hood Canal	47.36011	-123.15604	1	16.57	28	NA	NA	NA	5.92053333335453	0.3	160	NA
27	Fish Point_2005	2005-07-18	199	29	7	2005	36000	Fish Point	Samish Bay	Samish Bay	48.57692	-122.49496	1	12.51	28	NA	NA	NA	7.33799999998675	0.3	4.3	NA
28	Duckabush_2005	2005-07-23	204	29	7	2005	13500	Duckabush	Hood Canal 3	Hood Canal	47.64711	-122.92964	1	29.91	18	NA	NA	NA	0	0.3	427	NA
29	Mid Hammersley_2005	2005-07-23	204	29	7	2005	14700	Mid Hammersley	Hammersley Inlet	Puget Sound	47.20665	-123.01017	1	25.41	30	NA	NA	NA	0	2.3	230	NA
30	Oysterville Area_2005	2005-07-24	205	30	7	2005	28800	Oysterville Area	Nahcotta	Coastal Bays	46.54898	-124.0223	1	17.24	29	NA	NA	NA	0	0.36	43	NA
31	Mike's Beach Resort_2005	2005-07-24	205	30	7	2005	41400	Mike's Beach Resort	Hood Canal 4	Hood Canal	47.55795443	-123.0246349	1	22.24	NA	NA	NA	NA	3.4686000000106	NA	NA	NA
32	Potlatch Park_2005	2005-07-24	205	30	7	2005	44100	Potlatch Park	Annas Bay	Hood Canal	47.36011	-123.15604	1	25.52	27	NA	NA	NA	3.96840000000265	0.3	149	NA
33	Duckabush_2005	2005-07-30	211	30	7	2005	32400	Duckabush	Hood Canal 3	Hood Canal	47.64711	-122.92964	1	22.41	20	NA	NA	NA	6.44119999998146	0.92	430	NA
34	Quilcene Bay_2005	2005-07-30	211	30	7	2005	34200	Quilcene Bay	Quilcene Bay	Hood Canal	47.78746	-122.85935	1	19.02	30	NA	NA	NA	7.1913999999894	0.3	7.5	NA
35	Fish Point_2005	2005-07-30	211	30	7	2005	41400	Fish Point	Samish Bay	Samish Bay	48.57692	-122.49496	1	20.57	22	NA	NA	NA	0	0.3	11.5	NA
36	Mid Hammersley_2005	2005-07-31	212	31	7	2005	4500	Mid Hammersley	Hammersley Inlet	Puget Sound	47.20665	-123.01017	1	27.86	30	NA	NA	NA	0	0.31	43	NA
37	Potlatch Park_2005	2005-07-31	212	31	7	2005	36000	Potlatch Park	Annas Bay	Hood Canal	47.36011	-123.15604	1	22.13	13	NA	NA	NA	7.005	0.3	231	NA
38	Duckabush_2005	2005-08-06	218	31	8	2005	7800	Duckabush	Hood Canal 3	Hood Canal	47.64711	-122.92964	1	32.36	30	NA	NA	NA	0	0.36	215	NA
39	Oysterville Area_2005	2005-08-06	218	31	8	2005	32400	Oysterville Area	Nahcotta	Coastal Bays	46.54898	-124.0223	1	17.79	22	NA	NA	NA	3.80479999999205	0.36	2.31	NA
40	Potlatch Park_2005	2005-08-07	219	32	8	2005	17100	Potlatch Park	Annas Bay	Hood Canal	47.36011	-123.15604	1	27.08	2	NA	NA	NA	0	0.3	110000	NA
41	Fish Point_2005	2005-08-13	225	32	8	2005	36000	Fish Point	Samish Bay	Samish Bay	48.57692	-122.49496	1	18.46	21	NA	NA	NA	0	0.74	43	NA
42	Hood Canal 7_2005	2005-08-13	225	32	8	2005	37800	Hood Canal 7	Hood Canal 7	Hood Canal	47.38382	-122.9879	1	23.91	25	NA	NA	NA	0	0.3	2300	NA
43	Duckabush_2005	2005-08-14	226	33	8	2005	26100	Duckabush	Hood Canal 3	Hood Canal	47.64711	-122.92964	1	17.68	29	NA	NA	NA	5.40400000002649	2.3	220	NA
44	Quilcene Bay_2005	2005-08-14	226	33	8	2005	30600	Quilcene Bay	Quilcene Bay	Hood Canal	47.78746	-122.85935	1	17.01	28	NA	NA	NA	6.90419999996821	1.5	2400	NA
45	Oysterville Area_2005	2005-08-14	226	33	8	2005	32400	Oysterville Area	Nahcotta	Coastal Bays	46.54898	-124.0223	1	15.57	30	NA	NA	NA	0	0.36	23	NA
46	Potlatch Park_2005	2005-08-15	227	33	8	2005	37800	Potlatch Park	Annas Bay	Hood Canal	47.36011	-123.15604	1	22.57	2	NA	NA	NA	7.96759999997086	0.3	230	NA
47	Mid Hammersley_2005	2005-08-15	227	33	8	2005	41400	Mid Hammersley	Hammersley Inlet	Puget Sound	47.20665	-123.01017	1	18.9	32	NA	NA	NA	6.79919999996821	0.3	93	NA
48	Oysterville Area_2005	2005-08-21	233	34	8	2005	28800	Oysterville Area	Nahcotta	Coastal Bays	46.54898	-124.0223	1	15.57	31	NA	NA	NA	0	0.3	0.36	NA
49	Potlatch Park_2005	2005-08-22	234	34	8	2005	10800	Potlatch Park	Annas Bay	Hood Canal	47.36011	-123.15604	1	31.19	26	NA	NA	NA	0	0.3	230	NA
50	Duckabush_2005	2005-08-27	239	34	8	2005	35100	Duckabush	Hood Canal 3	Hood Canal	47.64711	-122.92964	1	20.46	28	NA	NA	NA	0	0.3	39	NA
51	Quilcene Bay_2005	2005-08-28	240	35	8	2005	32400	Quilcene Bay	Quilcene Bay	Hood Canal	47.78746	-122.85935	1	16.01	30	NA	NA	NA	7.55240000002914	0.3	933	NA
52	Fish Point_2005	2005-08-28	240	35	8	2005	37800	Fish Point	Samish Bay	Samish Bay	48.57692	-122.49496	1	16.29	21	NA	NA	NA	0	0.3	2.11	NA
53	Hood Canal 7_2005	2005-08-28	240	35	8	2005	42600	Hood Canal 7	Hood Canal 7	Hood Canal	47.38382	-122.9879	1	20.18	28	NA	NA	NA	0	0.3	430	NA
54	Potlatch Park_2005	2005-08-29	241	35	8	2005	33300	Potlatch Park	Annas Bay	Hood Canal	47.36011	-123.15604	1	17.9	9	NA	NA	NA	6.69900000002649	0.3	42.7	NA
55	Mid Hammersley_2005	2005-08-29	241	35	8	2005	39600	Mid Hammersley	Hammersley Inlet	Puget Sound	47.20665	-123.01017	1	20.07	30	NA	NA	NA	6.28060000002384	0.3	23	NA
56	Hood Canal 7_2005	2005-09-04	247	36	9	2005	10800	Hood Canal 7	Hood Canal 7	Hood Canal	47.38382	-122.9879	1	29.69	32	NA	NA	NA	0	0.3	7490	NA
57	Oysterville Area_2005	2005-09-04	247	36	9	2005	32400	Oysterville Area	Nahcotta	Coastal Bays	46.54898	-124.0223	1	18.35	22	NA	NA	NA	4.08200000001325	0.3	0.357	NA
58	Potlatch Park_2005	2005-09-05	248	36	9	2005	37800	Potlatch Park	Annas Bay	Hood Canal	47.36011	-123.15604	1	18.68	29	NA	NA	NA	0	0.3	93.3	NA
59	Hood Canal 7_2005	2005-09-10	253	37	9	2005	35100	Hood Canal 7	Hood Canal 7	Hood Canal	47.38382	-122.9879	1	16.51	26	NA	NA	NA	0	0.3	93	NA
60	Quilcene Bay_2005	2005-09-11	254	37	9	2005	30600	Quilcene Bay	Quilcene Bay	Hood Canal	47.78746	-122.85935	1	14.01	32	NA	NA	NA	0	0.3	93	NA
61	Duckabush_2005	2005-09-11	254	37	9	2005	34200	Duckabush	Hood Canal 3	Hood Canal	47.64711	-122.92964	1	15.35	30	NA	NA	NA	0	0.3	23	NA
62	Mid Hammersley_2005	2005-09-11	254	37	9	2005	36300	Mid Hammersley	Hammersley Inlet	Puget Sound	47.20665	-123.01017	1	18.57	30	NA	NA	NA	7.69973333332274	0.3	2.3	NA
63	Oysterville Area_2005	2005-09-17	260	37	9	2005	39600	Oysterville Area	Nahcotta	Coastal Bays	46.54898	-124.0223	1	16.68	32	NA	NA	NA	7.3336000000106	0.31	4.3	NA
64	Duckabush_2005	2005-09-24	267	38	9	2005	27900	Duckabush	Hood Canal 3	Hood Canal	47.64711	-122.92964	1	8.4	30	NA	NA	NA	0	0.3	4.27	NA
65	Mid Hammersley_2005	2005-09-24	267	38	9	2005	33300	Mid Hammersley	Hammersley Inlet	Puget Sound	47.20665	-123.01017	1	11.56	29	NA	NA	NA	0	0.3	0.92	NA
66	Quilcene Bay_2005	2005-09-25	268	39	9	2005	28800	Quilcene Bay	Quilcene Bay	Hood Canal	47.78746	-122.85935	1	12.01	33	NA	NA	NA	0	0.3	0.3	NA
67	Hood Canal 7_2005	2005-09-26	269	39	9	2005	38700	Hood Canal 7	Hood Canal 7	Hood Canal	47.38382	-122.9879	1	16.18	20	NA	NA	NA	0	0.3	24	NA
68	Potlatch Park_2005	2005-09-27	270	39	9	2005	30900	Potlatch Park	Annas Bay	Hood Canal	47.36011	-123.15604	1	5.56	2	NA	NA	NA	6.39293333331744	0.3	3.85	NA
69	Annas Bay_2006	2006-05-09	129	19	5	2006	27900	Annas Bay	Annas Bay	Hood Canal	47.35447	-123.14825	1	9.62	2	NA	NA	NA	0	NA	NA	NA
70	Bay Center_2006	2006-05-20	140	20	5	2006	36000	Bay Center	Bay Center	Coastal Bays	46.61478	-123.96784	1	NA	30	NA	NA	NA	0.879000000026491	NA	NA	NA
71	Mike's Beach Resort_2006	2006-05-22	142	21	5	2006	30960	Mike's Beach Resort	Hood Canal 4	Hood Canal	47.5577107	-123.0244549	1	15.57	21	NA	NA	NA	0	NA	0.918	NA
72	Oysterville Area_2006	2006-05-22	142	21	5	2006	39600	Oysterville Area	Nahcotta	Coastal Bays	46.54898	-124.0223	1	12.23	29	NA	NA	NA	0	NA	NA	NA
73	Oysterville Area_2006	2006-05-22	142	21	5	2006	39600	Oysterville Area	Nahcotta	Coastal Bays	47.35447	-123.14825	1	12.23	29	NA	NA	NA	0	NA	NA	NA
74	Hamma Hamma_2006	2006-05-23	143	21	5	2006	34200	Hamma Hamma	Hood Canal 5	Hood Canal	47.54064	-123.038725	1	NA	13	NA	NA	NA	4.6581999999947	NA	NA	NA
75	Hamma Hamma_2006	2006-05-23	143	21	5	2006	34200	Hamma Hamma	Hood Canal 5	Hood Canal	47.54319	-123.03878	1	NA	13	NA	NA	NA	4.6581999999947	NA	NA	NA
76	Mid Hammersley_2006	2006-05-23	143	21	5	2006	35580	Mid Hammersley	Hammersley Inlet	Puget Sound	47.20665	-123.01017	1	13.34	29	12.78	NA	NA	3.45693333334393	NA	NA	NA
77	Annas Bay_2006	2006-05-23	143	21	5	2006	37200	Annas Bay	Annas Bay	Hood Canal	47.35447	-123.14825	1	NA	NA	13.7	NA	NA	5.40813333332539	NA	93.3	NA
78	Hood Canal 7_2006	2006-05-23	143	21	5	2006	43260	Hood Canal 7	Hood Canal 7	Hood Canal	47.38382	-122.9879	1	16.68	20	12.78	NA	NA	7.00806666665607	NA	427	NA
79	Quilcene Bay_2006	2006-05-24	144	21	5	2006	32400	Quilcene Bay	Quilcene Bay	Hood Canal	47.78746	-122.85935	1	15.01	24	NA	NA	NA	4.47259999997086	1.4	7.5	NA
80	Fish Point_2006	2006-05-24	144	21	5	2006	46800	Fish Point	Samish Bay	Samish Bay	48.57692	-122.49496	1	16.12	NA	NA	NA	NA	0	NA	NA	NA
81	Hood Canal 7_2006	2006-05-28	148	22	5	2006	50400	Hood Canal 7	Hood Canal 7	Hood Canal	47.38382	-122.9879	1	28.58	24	21.11	NA	NA	7.22740000002914	0.36	2300	NA
82	Duckabush_2006	2006-05-30	150	22	5	2006	0	Duckabush	Hood Canal 3	Hood Canal	47.64711	-122.92964	1	26.13	26	NA	NA	NA	0	NA	4.3	NA
83	Oysterville Area_2006	2006-06-06	157	23	6	2006	34200	Oysterville Area	Nahcotta	Coastal Bays	47.35447	-123.14825	1	15.57	27	NA	NA	NA	7.89220000002119	NA	NA	NA
84	Oysterville Area_2006	2006-06-06	157	23	6	2006	34200	Oysterville Area	Nahcotta	Coastal Bays	46.54898	-124.0223	1	15.57	27	NA	NA	NA	7.89220000002119	NA	NA	NA
85	Hood Canal 7_2006	2006-06-06	157	23	6	2006	41400	Hood Canal 7	Hood Canal 7	Hood Canal	47.38382	-122.9879	1	26.91	25	18.89	NA	NA	0	NA	230	NA
86	Mike's Beach Resort_2006	2006-06-07	158	23	6	2006	22800	Mike's Beach Resort	Hood Canal 4	Hood Canal	47.5577107	-123.0244549	1	14.46	26	13.89	NA	NA	1.95413333336512	NA	75	NA
87	Annas Bay_2006	2006-06-07	158	23	6	2006	36900	Annas Bay	Annas Bay	Hood Canal	47.35447	-123.14825	1	NA	NA	14.5	NA	NA	5.53720000002119	NA	43	NA
88	Duckabush_2006	2006-06-12	163	24	6	2006	31200	Duckabush	Hood Canal 3	Hood Canal	47.64711	-122.92964	1	15.57	NA	NA	NA	NA	2.35666666666667	NA	240	NA
89	Bay Center_2006	2006-06-12	163	24	6	2006	52200	Bay Center	Bay Center	Coastal Bays	46.61478	-123.96784	1	16.12	26	NA	NA	NA	0	NA	0.92	NA
90	Hood Canal 7_2006	2006-06-12	163	24	6	2006	55800	Hood Canal 7	Hood Canal 7	Hood Canal	47.38382	-122.9879	1	27.91	26	24.39	NA	NA	0	NA	2300	NA
91	Fish Point_2006	2006-06-12	163	24	6	2006	56700	Fish Point	Samish Bay	Samish Bay	48.57692	-122.49496	1	18.46	26	19.44	NA	NA	0	NA	0.31	NA
92	Mid Hammersley_2006	2006-06-13	164	24	6	2006	50100	Mid Hammersley	Hammersley Inlet	Puget Sound	47.20665	-123.01017	1	18.9	28	20	NA	NA	4.66846666667197	2.3	7.5	NA
93	Mike's Beach Resort_2006	2006-06-14	165	24	6	2006	28800	Mike's Beach Resort	Hood Canal 4	Hood Canal	47.5577107	-123.0244549	1	15.01	27	NA	NA	NA	0.734199999968211	2.3	4300	NA
94	Quilcene Bay_2006	2006-06-14	165	24	6	2006	36000	Quilcene Bay	Quilcene Bay	Hood Canal	47.78746	-122.85935	1	15.01	26	NA	NA	NA	2.40060000002384	NA	23	NA
95	Skookum Inlet_2006	2006-06-15	166	24	6	2006	37800	Skookum Inlet	Skookum Inlet	Puget Sound	47.143	-123.06354	1	15.51	30	NA	NA	NA	0.379399999976158	NA	0.92	NA
96	Duckabush_2006	2006-06-18	169	25	6	2006	61200	Duckabush	Hood Canal 3	Hood Canal	47.64711	-122.92964	1	20.57	6	NA	NA	NA	0	NA	4.3	NA
97	Hamma Hamma_2006	2006-06-19	170	25	6	2006	22800	Hamma Hamma	Hood Canal 5	Hood Canal	47.54064	-123.038725	1	14.12	22	NA	NA	NA	0	NA	NA	NA
98	Hamma Hamma_2006	2006-06-19	170	25	6	2006	22800	Hamma Hamma	Hood Canal 5	Hood Canal	47.54319	-123.03878	1	14.12	22	NA	NA	NA	0	NA	NA	NA
99	Fish Point_2006	2006-06-19	170	25	6	2006	48600	Fish Point	Samish Bay	Samish Bay	48.57692	-122.49496	1	17.85	31	16.67	NA	NA	0	NA	NA	NA
100	Oysterville Area_2006	2006-06-20	171	25	6	2006	34200	Oysterville Area	Nahcotta	Coastal Bays	46.54898	-124.0223	1	13.9	26	NA	NA	NA	0	NA	0.74	NA
101	Oysterville Area_2006	2006-06-20	171	25	6	2006	34200	Oysterville Area	Nahcotta	Coastal Bays	47.35447	-123.14825	1	13.9	26	NA	NA	NA	0	NA	0.74	NA
102	Hood Canal 7_2006	2006-06-20	171	25	6	2006	35100	Hood Canal 7	Hood Canal 7	Hood Canal	47.38382	-122.9879	1	14.01	26	13	NA	NA	5.95520000000795	NA	23	NA
103	Annas Bay_2006	2006-06-20	171	25	6	2006	40500	Annas Bay	Annas Bay	Hood Canal	47.35447	-123.14825	1	NA	7	NA	NA	NA	7.45520000000795	NA	9.3	NA
104	Duckabush_2006	2006-06-24	175	26	6	2006	30600	Duckabush	Hood Canal 3	Hood Canal	47.64711	-122.92964	1	21.13	22	18.33	NA	NA	3.54419999996821	0.43	430	NA
105	Bay Center_2006	2006-06-26	177	26	6	2006	57600	Bay Center	Bay Center	Coastal Bays	46.61478	-123.96784	1	17.79	29	29.44	NA	NA	0	0.74	9.3	NA
106	Quilcene Bay_2006	2006-06-27	178	26	6	2006	32400	Quilcene Bay	Quilcene Bay	Hood Canal	47.78746	-122.85935	1	15.01	27	NA	NA	NA	2.23520000000795	NA	930	NA
107	Mid Hammersley_2006	2006-06-27	178	26	6	2006	52200	Mid Hammersley	Hammersley Inlet	Puget Sound	47.20665	-123.01017	1	26.69	29	31.67	NA	NA	5.4	4.3	150	NA
108	Mike's Beach Resort_2006	2006-06-28	179	26	6	2006	32400	Mike's Beach Resort	Hood Canal 4	Hood Canal	47.5577107	-123.0244549	1	16.68	25	20	NA	NA	1.79900000002649	930	24000	NA
109	Mike's Beach Resort_2006	2006-07-01	182	27	7	2006	54900	Mike's Beach Resort	Hood Canal 4	Hood Canal	47.5577107	-123.0244549	1	16.12	22	28.89	NA	NA	4.23840000000265	NA	4300	NA
110	Oysterville Area_2006	2006-07-03	184	27	7	2006	32400	Oysterville Area	Nahcotta	Coastal Bays	46.54898	-124.0223	1	15.57	NA	NA	NA	NA	0	NA	NA	NA
111	Oysterville Area_2006	2006-07-03	184	27	7	2006	32400	Oysterville Area	Nahcotta	Coastal Bays	47.35447	-123.14825	1	15.57	NA	NA	NA	NA	0	NA	NA	NA
112	Hamma Hamma_2006	2006-07-05	186	27	7	2006	24300	Hamma Hamma	Hood Canal 5	Hood Canal	47.54064	-123.038725	1	15.07	21	NA	NA	NA	3.16759999997086	NA	93	NA
113	Hamma Hamma_2006	2006-07-05	186	27	7	2006	24300	Hamma Hamma	Hood Canal 5	Hood Canal	47.54319	-123.03878	1	15.07	21	NA	NA	NA	3.16759999997086	NA	93	NA
114	Duckabush_2006	2006-07-05	186	27	7	2006	25200	Duckabush	Hood Canal 3	Hood Canal	47.64711	-122.92964	1	14.62	11	12.78	NA	NA	3.41759999997086	2.3	385	NA
115	Annas Bay_2006	2006-07-05	186	27	7	2006	33000	Annas Bay	Annas Bay	Hood Canal	47.35447	-123.14825	1	14.01	29	NA	NA	NA	5.41746666669846	NA	290	NA
116	Hood Canal 7_2006	2006-07-05	186	26	7	2006	36900	Hood Canal 7	Hood Canal 7	Hood Canal	47.38382	-122.9879	1	15.68	22	13.89	NA	NA	6.41740000002914	4.3	9300	NA
117	Fish Point_2006	2006-07-05	186	27	7	2006	43200	Fish Point	Samish Bay	Samish Bay	48.57692	-122.49496	1	15.01	30	15.56	NA	NA	0	NA	4.3	NA
118	Annas Bay_2006	2006-07-06	187	28	7	2006	33300	Annas Bay	Annas Bay	Hood Canal	47.35447	-123.14825	1	NA	30	NA	NA	NA	5.7318000000053	4.3	43	NA
119	Hood Canal 7_2006	2006-07-09	190	27	7	2006	47400	Hood Canal 7	Hood Canal 7	Hood Canal	47.38382	-122.9879	1	38.42	22	27.89	NA	NA	0	43	42500	NA
120	Duckabush_2006	2006-07-10	191	28	7	2006	28800	Duckabush	Hood Canal 3	Hood Canal	47.64711	-122.92964	1	18.01	20	14.44	NA	NA	2.6536000000106	2.3	93	NA
121	Oysterville Area_2006	2006-07-10	191	28	7	2006	32400	Oysterville Area	Nahcotta	Coastal Bays	46.54898	-124.0223	1	15.57	29	NA	NA	NA	5.405	2.3	23	NA
122	Oysterville Area_2006	2006-07-10	191	28	7	2006	32400	Oysterville Area	Nahcotta	Coastal Bays	47.35447	-123.14825	1	15.57	29	NA	NA	NA	5.405	2.3	23	NA
123	Quilcene Bay_2006	2006-07-10	191	28	7	2006	36480	Quilcene Bay	Quilcene Bay	Hood Canal	47.78746	-122.85935	1	17.01	27	NA	NA	NA	4.95373333334923	0.92	215	NA
124	Hood Canal 7_2006	2006-07-11	192	28	7	2006	37800	Hood Canal 7	Hood Canal 7	Hood Canal	47.38382	-122.9879	1	21.02	24	17.22	NA	NA	4.21700000001325	0.93	46000	NA
125	Mid Hammersley_2006	2006-07-11	192	28	7	2006	52200	Mid Hammersley	Hammersley Inlet	Puget Sound	47.20665	-123.01017	1	17.24	28	16.67	NA	NA	6.21540000001589	1.6	21.5	NA
126	Hood Canal 7_2006	2006-07-15	196	29	7	2006	61800	Hood Canal 7	Hood Canal 7	Hood Canal	47.38382	-122.9879	1	23.02	24	23.06	NA	NA	6.97046666668521	1.5	46000	NA
127	Bay Center_2006	2006-07-17	198	29	7	2006	58500	Bay Center	Bay Center	Coastal Bays	46.61478	-123.96784	1	16.68	30	NA	NA	NA	0	NA	0.92	NA
128	Hamma Hamma_2006	2006-07-18	199	29	7	2006	22500	Hamma Hamma	Hood Canal 5	Hood Canal	47.54064	-123.038725	1	15.12	15	NA	NA	NA	4.16939999997616	NA	93	NA
129	Hamma Hamma_2006	2006-07-18	199	29	7	2006	22500	Hamma Hamma	Hood Canal 5	Hood Canal	47.54319	-123.03878	1	15.12	15	NA	NA	NA	4.16939999997616	NA	93	NA
130	Duckabush_2006	2006-07-18	199	29	7	2006	27000	Duckabush	Hood Canal 3	Hood Canal	47.64711	-122.92964	1	14.46	26	14.44	NA	NA	5.41939999997616	9.3	230	NA
131	Annas Bay_2006	2006-07-18	199	29	7	2006	30300	Annas Bay	Annas Bay	Hood Canal	47.35447	-123.14825	1	20.57	27	NA	NA	NA	5.66886666668786	0.36	230	NA
132	Fish Point_2006	2006-07-18	199	29	7	2006	46800	Fish Point	Samish Bay	Samish Bay	48.57692	-122.49496	1	16.68	31	NA	NA	NA	0	NA	0.3	NA
133	Oysterville Area_2006	2006-07-19	200	29	7	2006	28800	Oysterville Area	Nahcotta	Coastal Bays	47.35447	-123.14825	1	17.79	29	NA	NA	NA	0	NA	0.3	NA
134	Oysterville Area_2006	2006-07-19	200	29	7	2006	28800	Oysterville Area	Nahcotta	Coastal Bays	46.54898	-124.0223	1	17.79	29	NA	NA	NA	0	NA	0.3	NA
135	Mike's Beach Resort_2006	2006-07-20	201	29	7	2006	25200	Mike's Beach Resort	Hood Canal 4	Hood Canal	47.5577107	-123.0244549	1	17.24	30	20	NA	NA	4.79759999997086	0.36	24000	NA
136	Hood Canal 8_2006	2006-07-23	204	30	7	2006	43500	Hood Canal 8	Hood Canal 8	Hood Canal	47.39811	-122.92599	1	36.42	22	28.5	NA	NA	7.48813333332539	NA	7500	NA
137	Hood Canal 7_2006	2006-07-23	204	30	7	2006	46680	Hood Canal 7	Hood Canal 7	Hood Canal	47.38382	-122.9879	1	37.03	25	29.89	NA	NA	0	1.5	9300	NA
138	Quilcene Bay_2006	2006-07-24	205	30	7	2006	36000	Quilcene Bay	Quilcene Bay	Hood Canal	47.78746	-122.85935	1	17.79	29	NA	NA	NA	4.88520000000795	NA	930	NA
139	Oysterville Area_2006	2006-07-25	206	30	7	2006	28200	Oysterville Area	Nahcotta	Coastal Bays	46.54898	-124.0223	1	17.79	29	NA	NA	NA	3.44993333333068	NA	23	NA
140	Oysterville Area_2006	2006-07-25	206	30	7	2006	28200	Oysterville Area	Nahcotta	Coastal Bays	47.35447	-123.14825	1	17.79	29	NA	NA	NA	3.44993333333068	NA	23	NA
141	Annas Bay_2006	2006-07-25	206	30	7	2006	30600	Annas Bay	Annas Bay	Hood Canal	47.35447	-123.14825	1	17.24	NA	16	NA	NA	2.53200000001325	0.43	4300	NA
142	Mike's Beach Resort_2006	2006-07-26	207	30	7	2006	41400	Mike's Beach Resort	Hood Canal 4	Hood Canal	47.5577107	-123.0244549	1	22.22	NA	25.56	NA	NA	5.09580000003179	NA	NA	NA
143	Mid Hammersley_2006	2006-07-26	207	30	7	2006	48300	Mid Hammersley	Hammersley Inlet	Puget Sound	47.20665	-123.01017	1	25.58	30	NA	NA	NA	4.42706666668256	0.43	943	NA
144	Hood Canal 6_2006	2006-07-26	207	30	7	2006	54000	Hood Canal 6	Annas Bay	Hood Canal	47.36011	-123.15604	1	36.7	18	NA	NA	NA	0	93	110000	NA
145	Hood Canal 6_2006	2006-07-26	207	30	7	2006	54000	Hood Canal 6	Annas Bay	Hood Canal	47.35447	-123.14825	1	36.7	18	NA	NA	NA	0	93	110000	NA
146	Hood Canal 8_2006	2006-07-30	211	31	7	2006	51000	Hood Canal 8	Hood Canal 8	Hood Canal	47.39811	-122.92599	1	22.18	28	23.17	NA	NA	0	0.36	4300	NA
147	Hood Canal 7_2006	2006-07-30	211	31	7	2006	54000	Hood Canal 7	Hood Canal 7	Hood Canal	47.38382	-122.9879	1	22.18	28	23.06	NA	NA	0	0.43	4300	NA
148	Bay Center_2006	2006-07-30	211	31	7	2006	55800	Bay Center	Bay Center	Coastal Bays	46.61478	-123.96784	1	17.24	NA	NA	NA	NA	0	NA	0.92	NA
149	Quilcene Bay_2006	2006-07-31	212	31	7	2006	37800	Quilcene Bay	Quilcene Bay	Hood Canal	47.78746	-122.85935	1	16.01	29	NA	NA	NA	0	NA	750	NA
150	Fish Point_2006	2006-07-31	212	31	7	2006	41400	Fish Point	Samish Bay	Samish Bay	48.57692	-122.49496	1	16.68	30	NA	NA	NA	0	NA	9.3	NA
151	Duckabush_2006	2006-07-31	212	31	7	2006	56400	Duckabush	Hood Canal 3	Hood Canal	47.64711	-122.92964	1	18.57	14	20.39	NA	NA	0	2.3	930	NA
152	Mike's Beach Resort_2006	2006-08-01	213	31	8	2006	24300	Mike's Beach Resort	Hood Canal 4	Hood Canal	47.5577107	-123.0244549	1	14.46	NA	10	NA	NA	0	1.5	930	NA
153	Mid Hammersley_2006	2006-08-01	213	31	8	2006	25200	Mid Hammersley	Hammersley Inlet	Puget Sound	47.20665	-123.01017	1	10.73	28	NA	NA	NA	0	0.92	430	NA
154	Oysterville Area_2006	2006-08-01	213	31	8	2006	38400	Oysterville Area	Nahcotta	Coastal Bays	47.35447	-123.14825	1	NA	32	NA	NA	NA	0	NA	4.3	NA
155	Oysterville Area_2006	2006-08-01	213	31	8	2006	38400	Oysterville Area	Nahcotta	Coastal Bays	46.54898	-124.0223	1	NA	32	NA	NA	NA	0	NA	4.3	NA
156	Eld Inlet_2006	2006-08-01	213	31	8	2006	39900	Eld Inlet	Eld Inlet	Puget Sound	47.06007	-123.00737	1	NA	26	NA	NA	NA	0	NA	43	NA
157	Hood Canal 6_2006	2006-08-03	215	31	8	2006	22800	Hood Canal 6	Annas Bay	Hood Canal	47.36011	-123.15604	1	10.51	27	12.56	NA	NA	4.02893333335718	0.36	930	NA
158	Hood Canal 6_2006	2006-08-03	215	31	8	2006	22800	Hood Canal 6	Annas Bay	Hood Canal	47.35447	-123.14825	1	10.51	27	12.56	NA	NA	4.02893333335718	0.36	930	NA
159	Mid Hammersley_2006	2006-08-03	215	31	8	2006	30600	Mid Hammersley	Hammersley Inlet	Puget Sound	47.20665	-123.01017	1	12.79	29	11.11	NA	NA	4.19400000002649	NA	93	NA
160	Hood Canal 8_2006	2006-08-06	218	32	8	2006	37800	Hood Canal 8	Hood Canal 8	Hood Canal	47.39811	-122.92599	1	27.8	24	23.67	NA	NA	6.8036000000106	NA	9300	NA
161	Belfair Park_2006	2006-08-06	218	32	8	2006	40800	Belfair Park	Hood Canal 9	Hood Canal	47.42855	-122.87437	1	31.8	22	25.67	NA	NA	7.72033333334658	0.36	430	NA
162	Hood Canal 7_2006	2006-08-06	218	32	8	2006	43500	Hood Canal 7	Hood Canal 7	Hood Canal	47.38382	-122.9879	1	34.31	25	25.89	NA	NA	0	0.93	4300	NA
163	Hamma Hamma_2006	2006-08-07	219	32	8	2006	31500	Hamma Hamma	Hood Canal 5	Hood Canal	47.54064	-123.038725	1	20.02	26	NA	NA	NA	4.28380000001854	0.74	240	NA
164	Hamma Hamma_2006	2006-08-07	219	32	8	2006	31500	Hamma Hamma	Hood Canal 5	Hood Canal	47.54319	-123.03878	1	20.02	26	NA	NA	NA	4.28380000001854	0.74	240	NA
165	Fish Point_2006	2006-08-07	219	32	8	2006	40500	Fish Point	Samish Bay	Samish Bay	48.57692	-122.49496	1	17.64	23	17.22	NA	NA	7.86799999998675	0.93	23	NA
166	Oysterville Area_2006	2006-08-08	220	32	8	2006	29700	Oysterville Area	Nahcotta	Coastal Bays	46.54898	-124.0223	1	NA	32	NA	NA	NA	4.84880000001854	NA	9.3	NA
167	Oysterville Area_2006	2006-08-08	220	32	8	2006	29700	Oysterville Area	Nahcotta	Coastal Bays	47.35447	-123.14825	1	NA	32	NA	NA	NA	4.84880000001854	NA	9.3	NA
168	Quilcene Bay_2006	2006-08-08	220	32	8	2006	32400	Quilcene Bay	Quilcene Bay	Hood Canal	47.78746	-122.85935	1	17.01	26	NA	NA	NA	3.93080000003179	0.92	120	NA
169	Skookum Inlet_2006	2006-08-08	220	32	8	2006	37800	Skookum Inlet	Skookum Inlet	Puget Sound	47.143	-123.06354	1	NA	30	NA	NA	NA	3.92959999998411	0.38	4300	NA
170	Hood Canal 6_2006	2006-08-09	221	32	8	2006	31500	Hood Canal 6	Annas Bay	Hood Canal	47.36011	-123.15604	1	16.01	NA	NA	NA	NA	2.74419999996821	NA	430	NA
171	Hood Canal 6_2006	2006-08-09	221	32	8	2006	31500	Hood Canal 6	Annas Bay	Hood Canal	47.35447	-123.14825	1	16.01	NA	NA	NA	NA	2.74419999996821	NA	430	NA
172	Annas Bay_2006	2006-08-09	221	32	8	2006	34200	Annas Bay	Annas Bay	Hood Canal	47.35447	-123.14825	1	17.79	NA	NA	NA	NA	3.41080000003179	NA	430	NA
173	Mike's Beach Resort_2006	2006-08-09	221	32	8	2006	37800	Mike's Beach Resort	Hood Canal 4	Hood Canal	47.5577107	-123.0244549	1	15.57	17	13.89	NA	NA	4.91119999998146	0.36	230	NA
174	Hood Canal 8_2006	2006-08-13	225	33	8	2006	46800	Hood Canal 8	Hood Canal 8	Hood Canal	47.39811	-122.92599	1	24.91	25	24.5	NA	NA	1.9968000000053	NA	120	NA
175	Belfair Park_2006	2006-08-13	225	33	8	2006	50400	Belfair Park	Hood Canal 9	Hood Canal	47.42855	-122.87437	1	30.14	22	26.89	NA	NA	2.91340000000265	0.36	43	NA
176	Hood Canal 7_2006	2006-08-13	225	33	8	2006	57600	Hood Canal 7	Hood Canal 7	Hood Canal	47.38382	-122.9879	1	33.3	25	23.56	NA	NA	4.6631999999947	0.31	120	NA
177	Mike's Beach Resort_2006	2006-08-14	226	33	8	2006	18000	Mike's Beach Resort	Hood Canal 4	Hood Canal	47.5577107	-123.0244549	1	14.46	28	7.78	NA	NA	5.57020000000795	NA	75	NA
178	Hamma Hamma_2006	2006-08-14	226	33	8	2006	19800	Hamma Hamma	Hood Canal 5	Hood Canal	47.54064	-123.038725	1	13.68	NA	NA	NA	NA	5.6531999999947	0.92	220	NA
179	Hamma Hamma_2006	2006-08-14	226	33	8	2006	19800	Hamma Hamma	Hood Canal 5	Hood Canal	47.54319	-123.03878	1	13.68	NA	NA	NA	NA	5.6531999999947	0.92	220	NA
180	Fish Point_2006	2006-08-14	226	33	8	2006	28800	Fish Point	Samish Bay	Samish Bay	48.57692	-122.49496	1	17.18	30	15.56	NA	NA	0	NA	2.3	NA
181	Eld Inlet_2006	2006-08-14	226	33	8	2006	32400	Eld Inlet	Eld Inlet	Puget Sound	47.06007	-123.00737	1	NA	30	NA	NA	NA	8.06900000002649	NA	9.3	NA
182	Gallagher Cove Area_2006	2006-08-14	226	33	8	2006	32400	Gallagher Cove Area	Totten Inlet	Puget Sound	47.14255	-122.97887	1	NA	30	22.78	NA	NA	8.06900000002649	0.43	93	NA
183	Oakland Bay_2006	2006-08-14	226	33	8	2006	32400	Oakland Bay	Oakland Bay	Puget Sound	47.24447	-123.04772	1	NA	27	22.78	NA	NA	7.5686000000106	0.92	43	NA
184	Quilcene Bay_2006	2006-08-14	226	33	8	2006	38700	Quilcene Bay	Quilcene Bay	Hood Canal	47.78746	-122.85935	1	16.01	32	NA	NA	NA	0	NA	150	NA
185	Duckabush_2006	2006-08-14	226	33	8	2006	54000	Duckabush	Hood Canal 3	Hood Canal	47.64711	-122.92964	1	27.91	14	21.83	NA	NA	0	0.43	43	NA
186	Bay Center_2006	2006-08-15	227	33	8	2006	22500	Bay Center	Bay Center	Coastal Bays	46.61478	-123.96784	1	15.01	32.5	NA	NA	NA	0	0.36	0.92	NA
187	Hood Canal 6_2006	2006-08-15	227	33	8	2006	27000	Hood Canal 6	Annas Bay	Hood Canal	47.36011	-123.15604	1	12.07	NA	NA	NA	NA	7.05020000000795	2.3	2200	NA
188	Hood Canal 6_2006	2006-08-15	227	33	8	2006	27000	Hood Canal 6	Annas Bay	Hood Canal	47.35447	-123.14825	1	12.07	NA	NA	NA	NA	7.05020000000795	2.3	2200	NA
189	Annas Bay_2006	2006-08-15	227	33	8	2006	30600	Annas Bay	Annas Bay	Hood Canal	47.35447	-123.14825	1	15.68	NA	NA	NA	NA	7.9668000000053	0.36	750	NA
190	Oysterville Area_2006	2006-08-15	227	33	8	2006	36000	Oysterville Area	Nahcotta	Coastal Bays	46.54898	-124.0223	1	17.24	32	NA	NA	NA	0	NA	23	NA
191	Oysterville Area_2006	2006-08-15	227	33	8	2006	36000	Oysterville Area	Nahcotta	Coastal Bays	47.35447	-123.14825	1	17.24	32	NA	NA	NA	0	NA	23	NA
192	Skookum Inlet_2006	2006-08-16	228	33	8	2006	25200	Skookum Inlet	Skookum Inlet	Puget Sound	47.143	-123.06354	1	NA	29	NA	NA	NA	5.1131999999947	2.3	430	NA
193	Fish Point_2006	2006-08-21	233	34	8	2006	34200	Fish Point	Samish Bay	Samish Bay	48.57692	-122.49496	1	18.9	29	18.33	NA	NA	6.09939999997616	NA	7.5	NA
194	Mid Hammersley_2006	2006-08-21	233	34	8	2006	38760	Mid Hammersley	Hammersley Inlet	Puget Sound	47.20665	-123.01017	1	16.12	30	15.56	NA	NA	4.11346666667196	0.43	150	NA
195	Annas Bay_2006	2006-08-21	233	34	8	2006	39300	Annas Bay	Annas Bay	Hood Canal	47.35447	-123.14825	1	20.46	10	NA	NA	NA	6.43186666667461	NA	120	NA
196	Hoodsport_2006	2006-08-21	233	34	8	2006	40800	Hoodsport	Hood Canal 6	Hood Canal	47.40289	-123.14068	1	21.46	26	18.06	NA	NA	6.84853333334128	NA	750	NA
197	Hood Canal 8_2006	2006-08-21	233	34	8	2006	42000	Hood Canal 8	Hood Canal 8	Hood Canal	47.39811	-122.92599	1	21.07	26	20.78	NA	NA	7.18186666667461	NA	43	NA
198	Skookum Inlet_2006	2006-08-21	233	34	8	2006	42000	Skookum Inlet	Skookum Inlet	Puget Sound	47.143	-123.06354	1	19.46	29	16.67	NA	NA	5.84746666669846	2.3	240	NA
199	Hamma Hamma_2006	2006-08-21	233	34	8	2006	42300	Hamma Hamma	Hood Canal 5	Hood Canal	47.54319	-123.03878	1	20.91	22	NA	NA	NA	7.1818000000053	0.36	220	NA
200	Hamma Hamma_2006	2006-08-21	233	34	8	2006	42300	Hamma Hamma	Hood Canal 5	Hood Canal	47.54064	-123.038725	1	20.91	22	NA	NA	NA	7.1818000000053	0.36	220	NA
201	Gallagher Cove Area_2006	2006-08-21	233	34	8	2006	43200	Gallagher Cove Area	Totten Inlet	Puget Sound	47.14255	-122.97887	1	NA	NA	18.33	NA	NA	6.18080000003179	0.43	23	NA
202	Oakland Bay_2006	2006-08-21	233	34	8	2006	43200	Oakland Bay	Oakland Bay	Puget Sound	47.24447	-123.04772	1	NA	NA	18.33	NA	NA	5.3468000000053	0.93	430	NA
203	Belfair Park_2006	2006-08-21	233	34	8	2006	44400	Belfair Park	Hood Canal 9	Hood Canal	47.42855	-122.87437	1	22.63	22	22.28	NA	NA	7.84853333334128	0.92	43	NA
204	Hood Canal 7_2006	2006-08-21	233	34	8	2006	46800	Hood Canal 7	Hood Canal 7	Hood Canal	47.38382	-122.9879	1	28.75	28	24.39	NA	NA	0	0.43	430	NA
205	Mike's Beach Resort_2006	2006-08-22	234	34	8	2006	26400	Mike's Beach Resort	Hood Canal 4	Hood Canal	47.5577107	-123.0244549	1	14.46	19	11.11	NA	NA	2.41233333335982	0.92	230	NA
206	Duckabush_2006	2006-08-22	234	34	8	2006	28800	Duckabush	Hood Canal 3	Hood Canal	47.64711	-122.92964	1	15.46	18	12.56	NA	NA	2.49520000000795	0.92	43	NA
207	Dabob Bay_2006	2006-08-28	240	35	8	2006	10800	Dabob Bay	Dabob Bay	Hood Canal	47.76963	-122.82102	1	11.68	26	10.56	NA	NA	0	0.31	43	NA
208	Fish Point_2006	2006-08-28	240	35	8	2006	14400	Fish Point	Samish Bay	Samish Bay	48.57692	-122.49496	1	16.12	30	NA	NA	NA	5.46900000002649	0.36	4.3	NA
209	Bay Center_2006	2006-08-28	240	35	8	2006	21600	Bay Center	Bay Center	Coastal Bays	46.61478	-123.96784	1	15.01	33	NA	NA	NA	0	NA	0.36	NA
210	South Point 1HC1_2006	2006-08-28	240	35	8	2006	32400	South Point 1HC1	Hood Canal 1	Hood Canal	47.8314821	-122.68787	1	12.23	32	NA	NA	NA	0	0.36	2.3	NA
211	Misery Point_2006	2006-08-28	240	35	8	2006	36120	Misery Point	Hood Canal 2	Hood Canal	47.65462871	-122.8277946	1	21.68	30	NA	NA	NA	0	NA	4300	NA
212	Mystery Bay_2006	2006-08-28	240	35	8	2006	44100	Mystery Bay	Mystery Bay	Hood Canal	48.0569	-122.69488	1	21.13	32	NA	NA	NA	0	NA	2.3	NA
213	Quilcene Bay_2006	2006-08-29	241	35	8	2006	32400	Quilcene Bay	Quilcene Bay	Hood Canal	47.78746	-122.85935	1	16.01	31	NA	NA	NA	0	NA	430	NA
214	Oysterville Area_2006	2006-08-29	241	35	8	2006	39600	Oysterville Area	Nahcotta	Coastal Bays	47.35447	-123.14825	1	16.68	32	NA	NA	NA	0	NA	0.36	NA
215	Oysterville Area_2006	2006-08-29	241	35	8	2006	39600	Oysterville Area	Nahcotta	Coastal Bays	46.54898	-124.0223	1	16.68	32	NA	NA	NA	0	NA	0.36	NA
216	Hamma Hamma_2006	2006-08-31	243	35	8	2006	14100	Hamma Hamma	Hood Canal 5	Hood Canal	47.54064	-123.038725	1	11.56	NA	NA	NA	NA	3.91026666667726	NA	240	NA
217	Hamma Hamma_2006	2006-08-31	243	35	8	2006	14100	Hamma Hamma	Hood Canal 5	Hood Canal	47.54319	-123.03878	1	11.56	NA	NA	NA	NA	3.91026666667726	NA	240	NA
218	Quilcene Bay_2006	2006-09-05	248	36	9	2006	30000	Quilcene Bay	Quilcene Bay	Hood Canal	47.78746	-122.85935	1	15.01	30	NA	NA	NA	3.97753333330154	NA	23	NA
219	Fish Point_2006	2006-09-05	248	36	9	2006	30600	Fish Point	Samish Bay	Samish Bay	48.57692	-122.49496	1	16.96	30	15.56	NA	NA	5.22840000000265	NA	4.3	NA
220	Mid Hammersley_2006	2006-09-05	248	36	9	2006	39600	Mid Hammersley	Hammersley Inlet	Puget Sound	47.20665	-123.01017	1	17.24	28	NA	NA	NA	4.47580000003179	NA	43	NA
221	Hood Canal 6_2006	2006-09-05	248	36	9	2006	43500	Hood Canal 6	Annas Bay	Hood Canal	47.36011	-123.15604	1	22.8	22	21.67	NA	NA	7.56073333336247	0.43	4300	NA
222	Hood Canal 6_2006	2006-09-05	248	36	9	2006	43500	Hood Canal 6	Annas Bay	Hood Canal	47.35447	-123.14825	1	22.8	22	21.67	NA	NA	7.56073333336247	0.43	4300	NA
223	Duckabush_2006	2006-09-06	249	36	9	2006	28800	Duckabush	Hood Canal 3	Hood Canal	47.64711	-122.92964	1	14.9	NA	NA	NA	NA	2.45740000002914	0.36	43	NA
224	Mike's Beach Resort_2006	2006-09-06	249	36	9	2006	29700	Mike's Beach Resort	Hood Canal 4	Hood Canal	47.5577107	-123.0244549	1	15.01	28	NA	NA	NA	3.29119999998146	NA	4.3	NA
225	HC 9/ Bel fair_2006	2006-09-06	249	36	9	2006	41400	HC 9/ Bel fair	Hood Canal 9	Hood Canal	47.42855	-122.87437	1	20.02	22	19.44	NA	NA	6.12419999996821	0.92	75	NA
226	Oysterville Area_2006	2006-09-06	249	36	9	2006	43200	Oysterville Area	Nahcotta	Coastal Bays	46.54898	-124.0223	1	17.24	33	NA	NA	NA	0	NA	NA	NA
227	Oysterville Area_2006	2006-09-06	249	36	9	2006	43200	Oysterville Area	Nahcotta	Coastal Bays	47.35447	-123.14825	1	17.24	33	NA	NA	NA	0	NA	NA	NA
228	Hood Canal 7_2006	2006-09-06	249	36	9	2006	44100	Hood Canal 7	Hood Canal 7	Hood Canal	47.38382	-122.9879	1	23.91	28	19.44	NA	NA	6.54060000002384	0.3	430	NA
229	Skookum Inlet_2006	2006-09-06	249	36	9	2006	45000	Skookum Inlet	Skookum Inlet	Puget Sound	47.143	-123.06354	1	NA	30	21.11	NA	NA	5.78979999999205	0.36	75	NA
230	Fish Point_2006	2006-09-11	254	37	9	2006	9000	Fish Point	Samish Bay	Samish Bay	48.57692	-122.49496	1	13.84	27	NA	NA	NA	5.45159999999735	NA	3.8	NA
231	Misery Point_2006	2006-09-11	254	37	9	2006	35400	Misery Point	Hood Canal 2	Hood Canal	47.65462871	-122.8277946	1	22.24	29	NA	NA	NA	0	NA	93	NA
232	Dabob Bay_2006	2006-09-11	254	37	9	2006	39900	Dabob Bay	Dabob Bay	Hood Canal	47.76963	-122.82102	1	15.57	25	NA	NA	NA	0	NA	23	NA
233	Mystery Bay_2006	2006-09-11	254	37	9	2006	42600	Mystery Bay	Mystery Bay	Hood Canal	48.0569	-122.69488	1	17.79	33	NA	NA	NA	0	NA	0.36	NA
234	Hood Canal 6_2006	2006-09-11	254	37	9	2006	48600	Hood Canal 6	Annas Bay	Hood Canal	47.36011	-123.15604	1	NA	NA	7	NA	NA	0	NA	23	NA
235	Hood Canal 6_2006	2006-09-11	254	37	9	2006	48600	Hood Canal 6	Annas Bay	Hood Canal	47.35447	-123.14825	1	NA	NA	7	NA	NA	0	NA	23	NA
236	Annas Bay_2006	2006-09-11	254	37	9	2006	50400	Annas Bay	Annas Bay	Hood Canal	47.35447	-123.14825	1	NA	NA	21.11	NA	NA	0	NA	23	NA
237	Bay Center_2006	2006-09-12	255	37	9	2006	20400	Bay Center	Bay Center	Coastal Bays	46.61478	-123.96784	1	15.57	33	NA	NA	NA	0	NA	NA	NA
238	South Point 1HC1_2006	2006-09-12	255	37	9	2006	55500	South Point 1HC1	Hood Canal 1	Hood Canal	47.8314821	-122.68787	1	21.13	NA	NA	NA	NA	0	NA	7.5	NA
239	Hamma Hamma_2006	2006-09-13	256	37	9	2006	16200	Hamma Hamma	Hood Canal 5	Hood Canal	47.54064	-123.038725	1	NA	NA	NA	NA	NA	5.99540000001589	NA	38	NA
240	Hamma Hamma_2006	2006-09-13	256	37	9	2006	16200	Hamma Hamma	Hood Canal 5	Hood Canal	47.54319	-123.03878	1	NA	NA	NA	NA	NA	5.99540000001589	NA	38	NA
241	Mike's Beach Resort_2006	2006-09-13	256	37	9	2006	20700	Mike's Beach Resort	Hood Canal 4	Hood Canal	47.5577107	-123.0244549	1	11.68	27	5.56	NA	NA	7.66240000002914	NA	43	NA
242	Quilcene Bay_2006	2006-09-13	256	37	9	2006	28800	Quilcene Bay	Quilcene Bay	Hood Canal	47.78746	-122.85935	1	14.01	32	NA	NA	NA	0	NA	150	NA
243	Nahcotta Area_2006	2006-09-13	256	37	9	2006	39600	Nahcotta Area	Nahcotta	Coastal Bays	46.45461	-124.00977	1	16.12	33	NA	NA	NA	0	NA	NA	NA
244	Oakland Bay_2006	2006-09-18	261	38	9	2006	22800	Oakland Bay	Oakland Bay	Puget Sound	47.24447	-123.04772	1	12.22	NA	NA	NA	NA	0.560333333346579	NA	23	NA
245	Gallagher Cove Area_2006	2006-09-18	261	38	9	2006	27000	Gallagher Cove Area	Totten Inlet	Puget Sound	47.14255	-122.97887	1	12.23	NA	NA	NA	NA	2.47759999997086	NA	15	NA
246	Belfair Park_2006	2006-09-18	261	38	9	2006	42000	Belfair Park	Hood Canal 9	Hood Canal	47.42855	-122.87437	1	11.12	28	11.67	NA	NA	8.06206666668256	NA	9.3	NA
247	Duckabush_2006	2006-09-19	262	38	9	2006	28800	Duckabush	Hood Canal 3	Hood Canal	47.64711	-122.92964	1	12.57	24	NA	NA	NA	3.12520000000795	NA	23	NA
248	Oysterville Area_2006	2006-09-19	262	38	9	2006	36000	Oysterville Area	Nahcotta	Coastal Bays	46.54898	-124.0223	1	16.68	34	NA	NA	NA	7.46040000001589	NA	NA	NA
249	Oysterville Area_2006	2006-09-19	262	38	9	2006	36000	Oysterville Area	Nahcotta	Coastal Bays	47.35447	-123.14825	1	16.68	34	NA	NA	NA	7.46040000001589	NA	NA	NA
250	Skookum Inlet_2006	2006-09-19	262	38	9	2006	38700	Skookum Inlet	Skookum Inlet	Puget Sound	47.143	-123.06354	1	15.01	24	13.89	NA	NA	4.70759999997086	NA	23	NA
251	Mid Hammersley_2006	2006-09-19	262	38	9	2006	41400	Mid Hammersley	Hammersley Inlet	Puget Sound	47.20665	-123.01017	1	15.57	32	15.56	NA	NA	4.79040000001589	NA	NA	NA
252	Hood Canal 7_2006	2006-09-20	263	38	9	2006	39600	Hood Canal 7	Hood Canal 7	Hood Canal	47.38382	-122.9879	1	11.68	8	NA	NA	NA	4.93840000000265	NA	23	NA
253	Belfair Park_2006	2006-09-24	267	39	9	2006	45000	Belfair Park	Hood Canal 9	Hood Canal	47.42855	-122.87437	1	23.8	22	18.78	NA	NA	0	NA	2.3	NA
254	Hood Canal 7_2006	2006-09-24	267	39	9	2006	47460	Hood Canal 7	Hood Canal 7	Hood Canal	47.38382	-122.9879	1	25.52	27	19	NA	NA	0	0.36	38	NA
255	Bay Center_2006	2006-09-24	267	39	9	2006	52800	Bay Center	Bay Center	Coastal Bays	46.61478	-123.96784	1	16.12	NA	NA	NA	NA	0	NA	NA	NA
256	Dabob Bay_2006	2006-09-25	268	39	9	2006	5400	Dabob Bay	Dabob Bay	Hood Canal	47.76963	-122.82102	1	15.01	30	11.11	NA	NA	4.43299999998675	NA	9.3	NA
257	Duckabush_2006	2006-09-25	268	39	9	2006	33300	Duckabush	Hood Canal 3	Hood Canal	47.64711	-122.92964	1	11.34	30	NA	NA	NA	0	NA	2.3	NA
258	South Point 1HC1_2006	2006-09-25	268	39	9	2006	40800	South Point 1HC1	Hood Canal 1	Hood Canal	47.8314821	-122.68787	1	15.57	32	NA	NA	NA	0	NA	NA	NA
259	Quilcene Bay_2006	2006-09-25	268	39	9	2006	42300	Quilcene Bay	Quilcene Bay	Hood Canal	47.78746	-122.85935	1	12.01	32	NA	NA	NA	0	NA	9.3	NA
260	Fish Point_2006	2006-09-26	269	39	9	2006	14400	Fish Point	Samish Bay	Samish Bay	48.57692	-122.49496	1	13.62	NA	12.78	NA	NA	6.99720000002119	NA	NA	NA
261	Skookum Inlet_2006	2006-09-26	269	39	9	2006	36900	Skookum Inlet	Skookum Inlet	Puget Sound	47.143	-123.06354	1	16.12	32	16.11	NA	NA	0	NA	15	NA
262	Oakland Bay_2006	2006-09-26	269	39	9	2006	38400	Oakland Bay	Oakland Bay	Puget Sound	47.24447	-123.04772	1	NA	NA	17.22	NA	NA	0	NA	23	NA
263	Potlatch Park_2006	2006-09-26	269	39	9	2006	49500	Potlatch Park	Annas Bay	Hood Canal	47.36011	-123.15604	1	NA	26	NA	NA	NA	0	NA	0.74	NA
264	Hood Canal 6_2006	2006-09-26	269	39	9	2006	51300	Hood Canal 6	Annas Bay	Hood Canal	47.36011	-123.15604	1	NA	NA	NA	NA	NA	0	NA	0.36	NA
265	Hood Canal 6_2006	2006-09-26	269	39	9	2006	51300	Hood Canal 6	Annas Bay	Hood Canal	47.35447	-123.14825	1	NA	NA	NA	NA	NA	0	NA	0.36	NA
266	Hood Canal 7_2006	2006-10-03	276	40	10	2006	37800	Hood Canal 7	Hood Canal 7	Hood Canal	47.38382	-122.9879	1	14.68	24	14.56	NA	NA	6.52400000002649	NA	23	NA
267	Sisters Point_2006	2006-10-10	283	41	10	2006	83700	Sisters Point	Hood Canal 7	Hood Canal	47.35876	-123.04118	1	12.68	27	NA	NA	NA	2.20939999997616	NA	0.92	NA
268	Rocky Bay_2007	2007-05-21	141	21	5	2007	51300	Rocky Bay	Rocky Bay	Hood Canal	47.35595	-122.79679	1	16.67	29	NA	NA	NA	3.68959999998411	NA	NA	NA
269	East North Bay_2007	2007-05-21	141	21	5	2007	58800	East North Bay	North Bay	Puget Sound	47.38495	-122.81552	1	17.22	28	NA	NA	NA	0	NA	NA	NA
270	Willipa Bay/ Bay Center_2007	2007-05-22	142	21	5	2007	16200	Willipa Bay/ Bay Center	Bay Center	Coastal Bays	46.61478	-123.96784	1	NA	28	NA	NA	NA	0	NA	NA	NA
271	Grays Harbor_2007	2007-05-22	142	21	5	2007	42900	Grays Harbor	Grays Harbor	Coastal Bays	46.905	-124.12507	1	23.4	30	NA	18.6	NA	5.17346666667197	NA	NA	NA
272	Willapa Bay/Nahcotta_2007	2007-05-22	142	21	5	2007	43500	Willapa Bay/Nahcotta	Nahcotta	Coastal Bays	46.45461	-124.00977	1	19.7	26	NA	NA	NA	5.00653333332804	NA	NA	NA
273	Eld Inlet_2007	2007-05-23	143	21	5	2007	62700	Eld Inlet	Eld Inlet	Puget Sound	47.06007	-123.00737	1	17.8	26	NA	NA	NA	3.89886666668786	NA	NA	NA
274	Totten Inlet_2007	2007-05-23	143	21	5	2007	64200	Totten Inlet	Totten Inlet	Puget Sound	47.14255	-122.97887	1	16.6	31	NA	NA	NA	4.23213333335188	0.36	0.36	NA
275	Skookum Inlet_2007	2007-05-23	143	21	5	2007	67680	Skookum Inlet	Skookum Inlet	Puget Sound	47.143	-123.06354	1	15.2	24	NA	15.3	NA	5.28220000002119	NA	NA	NA
276	Hammersley Inlet_2007	2007-05-23	143	21	5	2007	70200	Hammersley Inlet	Hammersley Inlet	Puget Sound	47.20665	-123.01017	1	15	27	NA	14.9	NA	5.23159999999735	NA	NA	NA
277	Oakland Bay/Chapman Cove_2007	2007-05-23	143	21	5	2007	71400	Oakland Bay/Chapman Cove	Oakland Bay	Puget Sound	47.24447	-123.04772	1	12.8	29	NA	13.9	NA	5.56493333333068	NA	NA	NA
278	Municipal Park_2007	2007-05-29	149	22	5	2007	37200	Municipal Park	Quilcene Bay	Hood Canal	47.78746	-122.85935	1	25.1	34	20.9	20.8	NA	5.87433333330684	NA	0.72	NA
279	Mike's Beach Resort_2007	2007-05-29	149	22	5	2007	39180	Mike's Beach Resort	Hood Canal 4	Hood Canal	47.55797527	-123.02454	1	22	26	NA	5.9	NA	6.17413333336512	NA	1.5	NA
280	Dabob Bay_2007	2007-05-29	149	22	5	2007	39600	Dabob Bay	Dabob Bay	Hood Canal	47.76963	-122.82102	1	24.4	15	20.9	18.3	NA	6.04060000002384	NA	NA	NA
281	Mystery Bay_2007	2007-05-29	149	22	5	2007	42300	Mystery Bay	Mystery Bay	Hood Canal	48.0569	-122.69488	1	25.4	30	20	17.9	NA	6.54040000001589	NA	NA	NA
282	Hood Canal 3_2007	2007-05-29	149	22	5	2007	44400	Hood Canal 3	Hood Canal 3	Hood Canal	47.64711	-122.92964	1	22.6	24	NA	5.9	NA	7.20713333335188	NA	43	NA
283	Potlatch Park_2007	2007-05-30	150	22	5	2007	39600	Potlatch Park	Annas Bay	Hood Canal	47.36011	-123.15604	1	27.5	11	21	17.1	NA	5.77119999998146	NA	0.92	NA
284	Hood Canal 7_2007	2007-05-30	150	22	5	2007	39900	Hood Canal 7	Hood Canal 7	Hood Canal	47.38382	-122.9879	1	29.2	21	NA	6.6	NA	5.60433333330684	NA	7.49	NA
285	Hood Canal 6_2007	2007-05-30	150	22	5	2007	42000	Hood Canal 6	Annas Bay	Hood Canal	47.35447	-123.14825	1	23.25	10	24	18.6	NA	6.35446666664547	NA	933	NA
286	Belfair State Park_2007	2007-05-30	150	22	5	2007	42600	Belfair State Park	Hood Canal 9	Hood Canal	47.42855	-122.87437	1	28.4	20	NA	18.6	NA	6.85473333332274	NA	23	NA
287	Twanoh Park_2007	2007-05-30	150	22	5	2007	45600	Twanoh Park	Hood Canal 8	Hood Canal	47.38054	-122.95776	1	32.4	22	NA	17.6	NA	7.27106666664282	NA	93.3	NA
288	Hama Hama River_2007	2007-05-30	150	22	5	2007	46800	Hama Hama River	Hood Canal 5	Hood Canal	47.54319	-123.03878	1	29.7	15	24	25.5	NA	0	NA	0.3	NA
289	Hood Canal 2_2007	2007-05-31	151	22	5	2007	42000	Hood Canal 2	Hood Canal 2	Hood Canal	47.6552409	-122.8279451	1	33.2	25	NA	16.4	NA	6.66886666668786	NA	9.33	NA
290	Totten Inlet_2007	2007-05-31	151	22	5	2007	43200	Totten Inlet	Totten Inlet	Puget Sound	47.14255	-122.97887	1	32.7	29	NA	NA	NA	4.75040000001589	93	2300	NA
291	Scott Point_2007	2007-05-31	151	22	5	2007	46200	Scott Point	Samish Bay	Samish Bay	48.58865	-122.48548	1	29.8	20	17	19.9	NA	0	0.357	0.357	NA
292	Twanoh Park_2007	2007-06-01	152	22	6	2007	49200	Twanoh Park	Hood Canal 8	Hood Canal	47.38054	-122.95776	1	32.5	15	17.1	18.5	NA	7.39866666667991	NA	3800	NA
293	Rocky Bay_2007	2007-06-04	155	23	6	2007	51300	Rocky Bay	Rocky Bay	Hood Canal	47.35595	-122.79679	1	22	26	NA	NA	NA	4.8386000000106	0.36	0.92	NA
294	East North Bay_2007	2007-06-04	155	23	6	2007	54780	East North Bay	North Bay	Puget Sound	47.38495	-122.81552	1	22.4	25	19	18.2	NA	0	NA	NA	NA
295	Scott Point_2007	2007-06-05	156	23	6	2007	50400	Scott Point	Samish Bay	Samish Bay	48.58865	-122.48548	1	21.5	20	20.2	17	NA	6.07060000002384	NA	NA	NA
296	Hood Canal 6_2007	2007-06-05	156	23	6	2007	52860	Hood Canal 6	Annas Bay	Hood Canal	47.35447	-123.14825	1	21.9	28	17.4	15.9	NA	5.58633333332009	0.92	4600	NA
297	Totten Inlet_2007	2007-06-05	156	23	6	2007	56040	Totten Inlet	Totten Inlet	Puget Sound	47.14255	-122.97887	1	20.5	28	7.9	7.3	NA	4.80166666666667	NA	2.3	NA
298	Eld Inlet_2007	2007-06-05	156	23	6	2007	58920	Eld Inlet	Eld Inlet	Puget Sound	47.06007	-123.00737	1	25.4	23	18.1	18.9	NA	5.76846666667196	4.3	430	NA
299	Willapa Bay/Nahcotta_2007	2007-06-06	157	23	6	2007	44760	Willapa Bay/Nahcotta	Nahcotta	Coastal Bays	46.45461	-124.00977	1	22.8	28	18.9	6.9	NA	5.65233333335982	NA	NA	NA
300	Grays Harbor_2007	2007-06-06	157	23	6	2007	48600	Grays Harbor	Grays Harbor	Coastal Bays	46.905	-124.12507	1	NA	32	12.8	20.9	NA	7.05259999997086	NA	1.4	NA
301	Skookum Inlet_2007	2007-06-06	157	23	6	2007	57600	Skookum Inlet	Skookum Inlet	Puget Sound	47.143	-123.06354	1	19.9	25	13	17	NA	4.13159999999735	0.36	4.3	NA
302	Hammersley Inlet_2007	2007-06-06	157	23	6	2007	61200	Hammersley Inlet	Hammersley Inlet	Puget Sound	47.20665	-123.01017	1	18.2	28	14.2	16.1	NA	4.38099999997351	NA	NA	NA
303	Oakland Bay/Chapman Cove_2007	2007-06-06	157	23	6	2007	64800	Oakland Bay/Chapman Cove	Oakland Bay	Puget Sound	47.24447	-123.04772	1	14.8	28	13.2	16	NA	5.29759999997086	NA	93	NA
304	Rocky Bay_2007	2007-06-07	158	23	6	2007	44100	Rocky Bay	Rocky Bay	Hood Canal	47.35595	-122.79679	1	16	30	12.2	6.8	NA	0	NA	NA	NA
305	Totten Inlet_2007	2007-06-10	161	24	6	2007	33600	Totten Inlet	Totten Inlet	Puget Sound	47.14255	-122.97887	1	16	31	14.9	15.1	NA	4.31033333334658	0.36	0.92	NA
306	Mike's Beach Resort_2007	2007-06-11	162	24	6	2007	30600	Mike's Beach Resort	Hood Canal 4	Hood Canal	47.55796138	-123.0245863	1	16.3	30	23.4	11.8	NA	5.12580000003179	NA	43	NA
307	Twanoh Park_2007	2007-06-11	162	24	6	2007	30720	Twanoh Park	Hood Canal 8	Hood Canal	47.38054	-122.95776	1	21.4	30	12.8	8.6	NA	4.74213333335188	NA	2300	NA
308	Hood Canal 7_2007	2007-06-11	162	24	6	2007	33900	Hood Canal 7	Hood Canal 7	Hood Canal	47.38382	-122.9879	1	14.1	29	11.9	13.1	NA	5.45866666667991	NA	46000	NA
309	Hood Canal 3_2007	2007-06-11	162	24	6	2007	34800	Hood Canal 3	Hood Canal 3	Hood Canal	47.64711	-122.92964	1	18.2	8	14.4	13.6	NA	5.87546666668521	NA	150	NA
310	Belfair State Park_2007	2007-06-11	162	24	6	2007	36600	Belfair State Park	Hood Canal 9	Hood Canal	47.42855	-122.87437	1	17	30	15.3	12.9	NA	6.79246666669846	NA	42.7	NA
311	Municipal Park_2007	2007-06-12	163	24	6	2007	32640	Municipal Park	Quilcene Bay	Hood Canal	47.78746	-122.85935	1	17.1	29	15.5	13.6	NA	5.58986666666137	0.357	93.3	NA
312	Potlatch Park_2007	2007-06-12	163	24	6	2007	34440	Potlatch Park	Annas Bay	Hood Canal	47.36011	-123.15604	1	18.6	27	18.9	12.5	NA	5.42266666664018	NA	7.49	NA
313	Dabob Bay_2007	2007-06-12	163	24	6	2007	34920	Dabob Bay	Dabob Bay	Hood Canal	47.76963	-122.82102	1	16.8	26	15.2	15.7	NA	5.63939999997616	NA	7.5	NA
314	Hood Canal 6_2007	2007-06-12	163	24	6	2007	36600	Hood Canal 6	Annas Bay	Hood Canal	47.35447	-123.14825	1	23.8	26	25.4	12.5	NA	6.02266666664018	NA	230	NA
315	Mystery Bay_2007	2007-06-12	163	24	6	2007	39660	Mystery Bay	Mystery Bay	Hood Canal	48.0569	-122.69488	1	21.8	31	20	16.3	NA	6.70586666663488	NA	NA	NA
316	Hama Hama River_2007	2007-06-12	163	24	6	2007	40500	Hama Hama River	Hood Canal 5	Hood Canal	47.54319	-123.03878	1	28.3	23	23.9	12.3	NA	7.6063999999894	NA	23.1	NA
317	Hood Canal 2_2007	2007-06-13	164	24	6	2007	37080	Hood Canal 2	Hood Canal 2	Hood Canal	47.6552409	-122.8279451	1	19.6	29	17.7	13.1	NA	6.38700000001325	0.36	4.3	NA
318	Eld Inlet_2007	2007-06-13	164	24	6	2007	39000	Eld Inlet	Eld Inlet	Puget Sound	47.06007	-123.00737	1	19.5	25	20.8	17	NA	4.91873333334923	NA	2.3	NA
319	Totten Inlet_2007	2007-06-13	164	24	6	2007	42300	Totten Inlet	Totten Inlet	Puget Sound	47.14255	-122.97887	1	17	29	19.1	16.9	NA	5.6686000000106	NA	0.36	NA
320	Hood Canal 7 - Morgan Property_2007	2007-06-17	168	25	6	2007	41400	Hood Canal 7 - Morgan Property	Hood Canal 8	Hood Canal	47.38054	-122.95776	1	18	28	16.2	NA	NA	4.59119999998146	NA	230	NA
321	Scott Point_2007	2007-06-17	168	25	6	2007	48540	Scott Point	Samish Bay	Samish Bay	48.58865	-122.48548	1	13.8	27	10.6	11.9	NA	7.32513333333863	NA	NA	NA
322	Rocky Bay_2007	2007-06-18	169	25	6	2007	45000	Rocky Bay	Rocky Bay	Hood Canal	47.35595	-122.79679	1	15.56	30	NA	NA	NA	3.2368000000053	NA	NA	NA
323	East North Bay_2007	2007-06-18	169	25	6	2007	55200	East North Bay	North Bay	Puget Sound	47.38495	-122.81552	1	18.2	30	18.1	15.5	NA	0	NA	NA	NA
324	Willipa Bay/ Bay Center_2007	2007-06-19	170	25	6	2007	13800	Willipa Bay/ Bay Center	Bay Center	Coastal Bays	46.61478	-123.96784	1	NA	28	NA	NA	NA	0	NA	NA	NA
325	Willapa Bay/Nahcotta_2007	2007-06-19	170	25	6	2007	41400	Willapa Bay/Nahcotta	Nahcotta	Coastal Bays	46.45461	-124.00977	1	22.6	25	21.9	16.9	NA	5.80380000001854	0.36	0.92	NA
326	Hood Canal 6_2007	2007-06-19	170	25	6	2007	52920	Hood Canal 6	Annas Bay	Hood Canal	47.35447	-123.14825	1	27.5	24	19.3	17.7	NA	5.75119999998146	NA	4.3	NA
327	Municipal Park_2007	2007-06-19	170	25	6	2007	53100	Municipal Park	Quilcene Bay	Hood Canal	47.78746	-122.85935	1	24.3	22	25.5	18.1	NA	6.30159999999735	NA	23	NA
328	Hood Canal 3_2007	2007-06-19	170	25	6	2007	57300	Hood Canal 3	Hood Canal 3	Hood Canal	47.64711	-122.92964	1	25.8	22	21.2	19.7	NA	6.71766666664018	NA	15	NA
329	Grays Harbor_2007	2007-06-20	171	25	6	2007	50400	Grays Harbor	Grays Harbor	Coastal Bays	46.905	-124.12507	1	24.6	28	20.5	NA	NA	7.70080000003179	NA	NA	NA
330	Hood Canal 2_2007	2007-06-20	171	25	6	2007	56880	Hood Canal 2	Hood Canal 2	Hood Canal	47.6552409	-122.8279451	1	36.6	26	28.8	16.8	NA	6.0813999999894	2.3	4.3	NA
331	Eld Inlet_2007	2007-06-20	171	25	6	2007	57600	Eld Inlet	Eld Inlet	Puget Sound	47.06007	-123.00737	1	29.7	25	20.4	20.7	NA	4.1963999999894	0.36	230	NA
332	Skookum Inlet_2007	2007-06-20	171	25	6	2007	62700	Skookum Inlet	Skookum Inlet	Puget Sound	47.143	-123.06354	1	27.4	20	21.3	22.2	NA	5.61306666665607	NA	0.36	NA
333	Oakland Bay/Chapman Cove_2007	2007-06-20	171	25	6	2007	63180	Oakland Bay/Chapman Cove	Oakland Bay	Puget Sound	47.24447	-123.04772	1	25.2	26	22.5	19.2	NA	4.99580000003179	NA	2.3	NA
334	Hammersley Inlet_2007	2007-06-20	171	25	6	2007	65400	Hammersley Inlet	Hammersley Inlet	Puget Sound	47.20665	-123.01017	1	27.2	25	22.9	17.5	NA	5.61246666669846	NA	4.3	NA
335	Totten Inlet_2007	2007-06-24	175	26	6	2007	31800	Totten Inlet	Totten Inlet	Puget Sound	47.14255	-122.97887	1	13.9	32	12.1	14.9	NA	0	NA	0.36	NA
336	Skookum Inlet_2007	2007-06-24	175	26	6	2007	34800	Skookum Inlet	Skookum Inlet	Puget Sound	47.143	-123.06354	1	18.7	28	16	15.6	NA	0	0.36	0.92	NA
337	Potlatch Park_2007	2007-06-25	176	26	6	2007	31200	Potlatch Park	Annas Bay	Hood Canal	47.36011	-123.15604	1	14.6	30	13.2	10.9	NA	4.77346666667196	NA	NA	NA
338	Twanoh Park_2007	2007-06-25	176	26	6	2007	31500	Twanoh Park	Hood Canal 8	Hood Canal	47.38054	-122.95776	1	17.7	31	15.8	14.3	NA	4.77340000000265	NA	220	NA
339	Hood Canal 6_2007	2007-06-25	176	26	6	2007	32700	Hood Canal 6	Annas Bay	Hood Canal	47.35447	-123.14825	1	21.1	31	13.6	11	NA	5.19013333333863	NA	38	NA
340	Hood Canal 7_2007	2007-06-25	176	26	6	2007	34740	Hood Canal 7	Hood Canal 7	Hood Canal	47.38382	-122.9879	1	20.8	30	13	13.5	NA	5.50659999999735	NA	93	NA
341	Hama Hama River_2007	2007-06-25	176	26	6	2007	36000	Hama Hama River	Hood Canal 5	Hood Canal	47.54319	-123.03878	1	22.4	15	21	12	NA	6.44040000001589	NA	23	NA
342	Belfair State Park_2007	2007-06-25	176	26	6	2007	36780	Belfair State Park	Hood Canal 9	Hood Canal	47.42855	-122.87437	1	17.8	25	15.8	15.8	NA	6.57366666667991	NA	38	NA
343	Willapa Bay/Nahcotta_2007	2007-06-26	177	26	6	2007	33000	Willapa Bay/Nahcotta	Nahcotta	Coastal Bays	46.45461	-124.00977	1	16.8	30	16.9	NA	NA	0	1.5	43	NA
344	Mike's Beach Resort_2007	2007-06-26	177	26	6	2007	33300	Mike's Beach Resort	Hood Canal 4	Hood Canal	47.55797527	-123.02454	1	17.8	30	22.8	15.6	NA	5.67119999998146	NA	230	NA
345	Hood Canal 2_2007	2007-06-26	177	26	6	2007	36120	Hood Canal 2	Hood Canal 2	Hood Canal	47.6552409	-122.8279451	1	24.3	30	16.3	14.1	NA	6.70473333332274	NA	23	NA
346	Eld Inlet_2007	2007-06-26	177	26	6	2007	37800	Eld Inlet	Eld Inlet	Puget Sound	47.06007	-123.00737	1	28.1	25	19.7	17.5	NA	5.2531999999947	NA	4.3	NA
347	Dabob Bay_2007	2007-06-27	178	26	6	2007	35100	Dabob Bay	Dabob Bay	Hood Canal	47.76963	-122.82102	1	17.8	28	15.6	15.1	NA	5.5681999999947	NA	2.3	NA
348	Mystery Bay_2007	2007-06-27	178	26	6	2007	39000	Mystery Bay	Mystery Bay	Hood Canal	48.0569	-122.69488	1	18.9	31	14.2	15.1	NA	6.56813333332539	NA	NA	NA
349	Grays Harbor_2007	2007-07-01	182	27	7	2007	42780	Grays Harbor	Grays Harbor	Coastal Bays	46.905	-124.12507	1	20.8	26	17.6	21.9	NA	0	0.36	150	NA
350	Hood Canal 2_2007	2007-07-01	182	27	7	2007	44400	Hood Canal 2	Hood Canal 2	Hood Canal	47.6552409	-122.8279451	1	32	25	23.5	16.6	NA	6.57353333334128	2.3	93	NA
351	Willapa Bay/Nahcotta_2007	2007-07-02	183	27	7	2007	36000	Willapa Bay/Nahcotta	Nahcotta	Coastal Bays	46.45461	-124.00977	1	19.8	25	18	18.9	NA	6.05580000003179	0.92	42.7	NA
352	Rocky Bay_2007	2007-07-02	183	27	7	2007	42600	Rocky Bay	Rocky Bay	Hood Canal	47.35595	-122.79679	1	21.61	29	NA	NA	NA	3.46893333335718	NA	NA	NA
353	Scott Point_2007	2007-07-02	183	27	7	2007	45420	Scott Point	Samish Bay	Samish Bay	48.58865	-122.48548	1	NA	20	19.8	20.4	NA	6.58746666669846	NA	0.3	NA
354	Hammersley Inlet_2007	2007-07-02	183	27	7	2007	54300	Hammersley Inlet	Hammersley Inlet	Puget Sound	47.20665	-123.01017	1	25	25	18.9	18.3	NA	5.63473333332274	NA	7.49	NA
355	Municipal Park_2007	2007-07-04	185	27	7	2007	51120	Municipal Park	Quilcene Bay	Hood Canal	47.78746	-122.85935	1	28.9	20	23.8	19.6	NA	5.71380000001854	0.3	150	NA
356	East North Bay_2007	2007-07-04	185	27	7	2007	54000	East North Bay	North Bay	Puget Sound	47.38495	-122.81552	1	31.6	23	34.3	21.8	NA	0	NA	9.3	NA
357	Hood Canal 3_2007	2007-07-04	185	27	7	2007	54660	Hood Canal 3	Hood Canal 3	Hood Canal	47.64711	-122.92964	1	26.7	25	20.5	17.8	NA	5.94653333332804	0.36	93	NA
358	Mike's Beach Resort_2007	2007-07-04	185	27	7	2007	56700	Mike's Beach Resort	Hood Canal 4	Hood Canal	47.55797527	-123.024496	1	33.1	24	23.4	16.8	NA	7.09700000001325	15	1500	NA
359	Oakland Bay/Chapman Cove_2007	2007-07-04	185	27	7	2007	57000	Oakland Bay/Chapman Cove	Oakland Bay	Puget Sound	47.24447	-123.04772	1	35.2	21	26.4	23.4	NA	4.51153333332804	4.3	4300	NA
360	Skookum Inlet_2007	2007-07-04	185	27	7	2007	60600	Skookum Inlet	Skookum Inlet	Puget Sound	47.143	-123.06354	1	32.5	20	25.7	26	NA	6.26213333335188	0.92	23	NA
361	Eld Inlet_2007	2007-07-09	190	28	7	2007	28200	Eld Inlet	Eld Inlet	Puget Sound	47.06007	-123.00737	1	15.5	28	14.9	19.1	NA	4.08833333333333	NA	160	NA
362	Potlatch Park_2007	2007-07-09	190	28	7	2007	28380	Potlatch Park	Annas Bay	Hood Canal	47.36011	-123.15604	1	14.2	29	11.8	17.5	NA	5.22253333330154	NA	43	NA
363	Hood Canal 6_2007	2007-07-09	190	28	7	2007	29400	Hood Canal 6	Annas Bay	Hood Canal	47.35447	-123.14825	1	16.2	29	12.6	16.7	NA	5.50586666663488	NA	930	NA
364	Totten Inlet_2007	2007-07-09	190	28	7	2007	31200	Totten Inlet	Totten Inlet	Puget Sound	47.14255	-122.97887	1	17.8	30	16.5	17.7	NA	4.75486666666137	NA	43	NA
365	Skookum Inlet_2007	2007-07-09	190	28	7	2007	33900	Skookum Inlet	Skookum Inlet	Puget Sound	47.143	-123.06354	1	22.3	28	19.4	18.8	NA	5.58826666666402	0.92	93	NA
366	Oakland Bay/Chapman Cove_2007	2007-07-09	190	28	7	2007	37500	Oakland Bay/Chapman Cove	Oakland Bay	Puget Sound	47.24447	-123.04772	1	26.4	26	22.4	20.8	NA	5.83766666664018	NA	1500	NA
367	Twanoh Park_2007	2007-07-10	191	28	7	2007	28200	Twanoh Park	Hood Canal 8	Hood Canal	47.38054	-122.95776	1	19.8	30	18.2	20.6	NA	4.81973333332274	NA	9300	NA
368	Municipal Park_2007	2007-07-10	191	28	7	2007	31500	Municipal Park	Quilcene Bay	Hood Canal	47.78746	-122.85935	1	21.7	26	25.1	16.8	NA	6.48700000001325	NA	230	NA
369	Belfair State Park_2007	2007-07-10	191	28	7	2007	31800	Belfair State Park	Hood Canal 9	Hood Canal	47.42855	-122.87437	1	23.3	25	21.4	19.8	NA	6.32013333333863	NA	930	NA
370	Dabob Bay_2007	2007-07-10	191	28	7	2007	34380	Dabob Bay	Dabob Bay	Hood Canal	47.76963	-122.82102	1	22.6	26	24.5	14.1	NA	6.7031999999947	NA	93	NA
371	Hood Canal 7_2007	2007-07-10	191	28	7	2007	34800	Hood Canal 7	Hood Canal 7	Hood Canal	47.38382	-122.9879	1	22.3	25	19.5	19.9	NA	6.48626666665077	NA	2300	NA
372	Mystery Bay_2007	2007-07-10	191	28	7	2007	38040	Mystery Bay	Mystery Bay	Hood Canal	48.0569	-122.69488	1	28.2	26	26	17.8	NA	7.46966666665342	2.3	2.3	NA
373	Stackpole_2007	2007-07-11	192	28	7	2007	28200	Stackpole	Nahcotta	Coastal Bays	46.60131	-124.03107	1	16.1	28	15.6	18.7	NA	7.55273333330949	42.7	150	NA
374	Willapa Bay/Nahcotta_2007	2007-07-11	192	28	7	2007	31500	Willapa Bay/Nahcotta	Nahcotta	Coastal Bays	46.45461	-124.00977	1	18.2	26	19.2	19.2	NA	0	93	1500	NA
375	Grays Harbor_2007	2007-07-11	192	28	7	2007	32520	Grays Harbor	Grays Harbor	Coastal Bays	46.905	-124.12507	1	19.6	27	20.1	15.5	NA	0	42.7	930	NA
376	Willipa Bay/ Bay Center_2007	2007-07-11	192	28	7	2007	36000	Willipa Bay/ Bay Center	Bay Center	Coastal Bays	46.61478	-123.96784	1	NA	30	NA	NA	NA	0	9.3	43	NA
377	Hood Canal 2_2007	2007-07-12	193	28	7	2007	35700	Hood Canal 2	Hood Canal 2	Hood Canal	47.6552409	-122.8279451	1	20	30	20.5	17.7	NA	6.44766666664018	2.3	23	NA
378	Mike's Beach Resort_2007	2007-07-12	193	28	7	2007	40800	Mike's Beach Resort	Hood Canal 4	Hood Canal	47.55797527	-123.02454	1	21.7	26	19.7	17.4	NA	7.69753333330154	0.92	430	NA
379	Hood Canal 3_2007	2007-07-12	193	28	7	2007	43500	Hood Canal 3	Hood Canal 3	Hood Canal	47.64711	-122.92964	1	20.3	19	15.8	15.5	NA	7.86373333334923	0.92	93	NA
380	Hood Canal 6_2007	2007-07-15	196	29	7	2007	43500	Hood Canal 6	Annas Bay	Hood Canal	47.35447	-123.14825	1	30.4	25	21.8	17.2	NA	5.88793333331744	NA	9300	NA
381	Mike's Beach Resort_2007	2007-07-15	196	29	7	2007	46200	Mike's Beach Resort	Hood Canal 4	Hood Canal	47.55797527	-123.024496	1	34.2	27	33.6	18.6	NA	6.88813333332539	4.3	933	NA
382	Skookum Inlet_2007	2007-07-15	196	29	7	2007	49560	Skookum Inlet	Skookum Inlet	Puget Sound	47.143	-123.06354	1	24.3	24	22.3	19.4	NA	6.07006666666932	22	430	NA
383	Eld Inlet_2007	2007-07-15	196	29	7	2007	51780	Eld Inlet	Eld Inlet	Puget Sound	47.06007	-123.00737	1	27.4	21	22.5	21.4	NA	6.68673333333598	23	2300	NA
384	Oakland Bay/Chapman Cove_2007	2007-07-15	196	29	7	2007	54600	Oakland Bay/Chapman Cove	Oakland Bay	Puget Sound	47.24447	-123.04772	1	27.4	25	20.1	21.4	NA	6.63606666664282	0.36	430	NA
385	Mystery Bay_2007	2007-07-16	197	29	7	2007	45300	Mystery Bay	Mystery Bay	Hood Canal	48.0569	-122.69488	1	23.7	30	25.3	16.4	NA	5.36793333331744	NA	0.36	NA
386	Hood Canal 2_2007	2007-07-16	197	29	7	2007	46380	Hood Canal 2	Hood Canal 2	Hood Canal	47.6552409	-122.8279451	1	33	26	25.4	17.7	NA	6.33513333333863	1.5	430	NA
387	Hammersley Inlet_2007	2007-07-16	197	29	7	2007	47820	Hammersley Inlet	Hammersley Inlet	Puget Sound	47.20665	-123.01017	1	23.1	32	19.2	17.7	NA	3.98293333331744	NA	3850	NA
388	Municipal Park_2007	2007-07-16	197	29	7	2007	50400	Municipal Park	Quilcene Bay	Hood Canal	47.78746	-122.85935	1	31.9	23	26	23.4	NA	7.4518000000053	NA	230	NA
389	Hood Canal 3_2007	2007-07-16	197	29	7	2007	54600	Hood Canal 3	Hood Canal 3	Hood Canal	47.64711	-122.92964	1	29.9	5	30.9	22.8	NA	7.86786666664812	3.8	930	NA
390	Stackpole_2007	2007-07-16	197	29	7	2007	61800	Stackpole	Nahcotta	Coastal Bays	46.60131	-124.03107	1	NA	29	NA	NA	NA	0	0.92	0.92	NA
391	Willipa Bay/ Bay Center_2007	2007-07-17	198	29	7	2007	17400	Willipa Bay/ Bay Center	Bay Center	Coastal Bays	46.61478	-123.96784	1	NA	NA	NA	NA	NA	0.0173333333598243	1.4	12	NA
392	Willapa Bay/Nahcotta_2007	2007-07-17	198	29	7	2007	36900	Willapa Bay/Nahcotta	Nahcotta	Coastal Bays	46.45461	-124.00977	1	19.9	26	19.8	19.5	NA	5.68419999996821	1.5	38	NA
393	Twanoh Park_2007	2007-07-17	198	29	7	2007	51240	Twanoh Park	Hood Canal 8	Hood Canal	47.38054	-122.95776	1	24.4	27	19.3	19.9	NA	5.99793333331744	NA	4300	NA
394	Hood Canal 7_2007	2007-07-17	198	29	7	2007	54300	Hood Canal 7	Hood Canal 7	Hood Canal	47.38382	-122.9879	1	23.2	26	17.7	19.5	NA	6.68113333331214	0.92	1500	NA
395	Belfair State Park_2007	2007-07-17	198	29	7	2007	56760	Belfair State Park	Hood Canal 9	Hood Canal	47.42855	-122.87437	1	22.5	21	19.1	20.8	NA	8.03166666666667	NA	4300	NA
396	Grays Harbor_2007	2007-07-18	199	29	7	2007	38400	Grays Harbor	Grays Harbor	Coastal Bays	46.905	-124.12507	1	17.7	26	16.6	18.4	NA	5.58126666665077	1.5	23	NA
397	Rocky Bay_2007	2007-07-18	199	29	7	2007	41400	Rocky Bay	Rocky Bay	Hood Canal	47.35595	-122.79679	1	18.33	30	NA	NA	NA	1.16040000001589	NA	430	NA
398	East North Bay_2007	2007-07-18	199	29	7	2007	50100	East North Bay	North Bay	Puget Sound	47.38495	-122.81552	1	17.8	29	NA	18.2	NA	0	NA	23	NA
399	Scott Point_2007	2007-07-18	199	29	7	2007	54900	Scott Point	Samish Bay	Samish Bay	48.58865	-122.48548	1	18.7	18	17.7	17.8	NA	7.24560000002384	NA	0.92	NA
400	Skookum Inlet_2007	2007-07-23	204	30	7	2007	28320	Skookum Inlet	Skookum Inlet	Puget Sound	47.143	-123.06354	1	17	26	21	17.6	NA	3.68606666664282	0.74	43	NA
401	Totten Inlet_2007	2007-07-23	204	30	7	2007	31200	Totten Inlet	Totten Inlet	Puget Sound	47.14255	-122.97887	1	18.3	30	19.2	17.3	NA	4.40266666664018	NA	15	NA
402	Eld Inlet_2007	2007-07-23	204	30	7	2007	32820	Eld Inlet	Eld Inlet	Puget Sound	47.06007	-123.00737	1	20.2	28	19.1	16.9	NA	4.93606666664282	0.36	1500	NA
403	Oakland Bay/Chapman Cove_2007	2007-07-23	204	30	7	2007	33000	Oakland Bay/Chapman Cove	Oakland Bay	Puget Sound	47.24447	-123.04772	1	20.2	25	17.8	18.7	NA	4.40226666669051	NA	150	NA
404	Hammersley Inlet_2007	2007-07-23	204	30	7	2007	35700	Hammersley Inlet	Hammersley Inlet	Puget Sound	47.20665	-123.01017	1	19.3	28	17.7	17.7	NA	5.15226666669051	0.36	43	NA
405	Dabob Bay_2007	2007-07-24	205	30	7	2007	28200	Dabob Bay	Dabob Bay	Hood Canal	47.76963	-122.82102	1	16.3	20	16.5	16.5	NA	5.13473333332274	NA	23	NA
406	Municipal Park_2007	2007-07-24	205	30	7	2007	30600	Municipal Park	Quilcene Bay	Hood Canal	47.78746	-122.85935	1	17.6	20	17.7	16.7	NA	6.3018000000053	NA	1500	NA
407	Hood Canal 3_2007	2007-07-24	205	30	7	2007	34500	Hood Canal 3	Hood Canal 3	Hood Canal	47.64711	-122.92964	1	19.3	6	20	15.1	NA	6.80133333332009	NA	23	NA
408	Rocky Bay_2007	2007-07-24	205	30	7	2007	35400	Rocky Bay	Rocky Bay	Hood Canal	47.35595	-122.79679	1	20.56	30	NA	NA	NA	5.80033333334658	NA	22	NA
409	Willapa Bay/Nahcotta_2007	2007-07-25	206	30	7	2007	23940	Willapa Bay/Nahcotta	Nahcotta	Coastal Bays	46.45461	-124.00977	1	14.5	30	12.3	17.1	NA	6.68439999997616	0.36	23	NA
410	Potlatch Park_2007	2007-07-25	206	30	7	2007	30600	Potlatch Park	Annas Bay	Hood Canal	47.36011	-123.15604	1	14.8	10	14.4	15.5	NA	5.36520000000795	NA	2.3	NA
411	Twanoh Park_2007	2007-07-25	206	30	7	2007	31620	Twanoh Park	Hood Canal 8	Hood Canal	47.38054	-122.95776	1	20.4	27	15.5	17.1	NA	5.56513333333863	0.92	430	NA
412	Hood Canal 6_2007	2007-07-25	206	30	7	2007	31800	Hood Canal 6	Annas Bay	Hood Canal	47.35447	-123.14825	1	20.4	15	16.5	14.5	NA	5.61513333333863	NA	43	NA
413	Mike's Beach Resort_2007	2007-07-25	206	30	7	2007	34200	Mike's Beach Resort	Hood Canal 4	Hood Canal	47.55797527	-123.024496	1	20.8	28	21.9	17.9	NA	6.78220000002119	4.3	430	NA
414	Hood Canal 7_2007	2007-07-25	206	30	7	2007	34500	Hood Canal 7	Hood Canal 7	Hood Canal	47.38382	-122.9879	1	19.5	23	15.2	18.1	NA	6.19833333333333	NA	430	NA
415	Belfair State Park_2007	2007-07-25	206	30	7	2007	36720	Belfair State Park	Hood Canal 9	Hood Canal	47.42855	-122.87437	1	22.6	27	19.2	19.1	NA	7.31540000001589	NA	4600	NA
416	Hama Hama River_2007	2007-07-25	206	30	7	2007	36900	Hama Hama River	Hood Canal 5	Hood Canal	47.54319	-123.03878	1	19.1	1	23.7	11.8	NA	7.53220000002119	NA	150	NA
417	Willipa Bay/ Bay Center_2007	2007-07-25	206	30	7	2007	39600	Willipa Bay/ Bay Center	Bay Center	Coastal Bays	46.61478	-123.96784	1	NA	28	NA	NA	NA	0	0.36	0.92	NA
418	Stackpole_2007	2007-07-25	206	30	7	2007	50280	Stackpole	Nahcotta	Coastal Bays	46.60131	-124.03107	1	NA	28	19.4	12.22	NA	0	0.36	1.5	NA
419	Grays Harbor_2007	2007-07-26	207	30	7	2007	21000	Grays Harbor	Grays Harbor	Coastal Bays	46.905	-124.12507	1	14.2	15	14.2	18.2	NA	5.59833333333333	4.3	23	NA
420	Hood Canal 2_2007	2007-07-26	207	30	7	2007	34200	Hood Canal 2	Hood Canal 2	Hood Canal	47.6552409	-122.8279451	1	17.2	26	16.8	17.3	NA	6.51279999997881	7.5	93	NA
421	Eld Inlet_2007	2007-07-29	210	31	7	2007	43200	Eld Inlet	Eld Inlet	Puget Sound	47.06007	-123.00737	1	25.3	26	22.1	20.6	NA	5.03540000001589	0.36	640	NA
422	Totten Inlet_2007	2007-07-29	210	31	7	2007	45300	Totten Inlet	Totten Inlet	Puget Sound	47.14255	-122.97887	1	22.9	29	18.2	19.7	NA	5.45193333334393	9.3	2300	NA
423	Skookum Inlet_2007	2007-07-29	210	31	7	2007	47700	Skookum Inlet	Skookum Inlet	Puget Sound	47.143	-123.06354	1	28.3	25	31	21.6	NA	6.20200000001325	NA	750	NA
424	Hammersley Inlet_2007	2007-07-29	210	31	7	2007	49800	Hammersley Inlet	Hammersley Inlet	Puget Sound	47.20665	-123.01017	1	27.8	25	20.6	19.8	NA	6.03473333332274	4.3	4600	NA
425	Oakland Bay/Chapman Cove_2007	2007-07-29	210	31	7	2007	52800	Oakland Bay/Chapman Cove	Oakland Bay	Puget Sound	47.24447	-123.04772	1	28.2	20	20.2	23.4	NA	6.86806666665607	NA	230	NA
426	Potlatch Park_2007	2007-07-30	211	31	7	2007	42900	Potlatch Park	Annas Bay	Hood Canal	47.36011	-123.15604	1	26.8	19	17.7	18.6	NA	5.68346666667196	NA	9.3	NA
427	Hood Canal 6_2007	2007-07-30	211	31	7	2007	44700	Hood Canal 6	Annas Bay	Hood Canal	47.35447	-123.14825	1	33.1	20	24.9	17.5	NA	6.10006666666932	NA	430	NA
428	Mike's Beach Resort_2007	2007-07-30	211	31	7	2007	47400	Mike's Beach Resort	Hood Canal 4	Hood Canal	47.55797527	-123.02454	1	27	25	25.5	20.7	NA	7.18366666667991	0.3	2400	NA
429	Hama Hama River_2007	2007-07-30	211	31	7	2007	49800	Hama Hama River	Hood Canal 5	Hood Canal	47.54319	-123.03878	1	29.6	NA	21.5	13.2	NA	7.85033333334658	NA	93	NA
430	Mystery Bay_2007	2007-07-30	211	31	7	2007	51420	Mystery Bay	Mystery Bay	Hood Canal	48.0569	-122.69488	1	24.3	32	14.4	18.9	NA	7.88333333333333	0.36	0.36	NA
431	Dabob Bay_2007	2007-07-30	211	31	7	2007	60060	Dabob Bay	Dabob Bay	Hood Canal	47.76963	-122.82102	1	22.1	24	16.1	19.2	NA	0	4.3	930	NA
432	Municipal Park_2007	2007-07-31	212	31	7	2007	44100	Municipal Park	Quilcene Bay	Hood Canal	47.78746	-122.85935	1	26.6	26	25	19.7	NA	5.58060000002384	4.3	150	NA
433	Scott Point_2007	2007-07-31	212	31	7	2007	48360	Scott Point	Samish Bay	Samish Bay	48.58865	-122.48548	1	23.5	34	18	30.6	NA	7.26433333330684	NA	0.36	NA
434	Rocky Bay_2007	2007-07-31	212	31	7	2007	48600	Rocky Bay	Rocky Bay	Hood Canal	47.35595	-122.79679	1	NA	30	NA	NA	NA	5.16259999997086	3.85	230	NA
435	East North Bay_2007	2007-07-31	212	31	7	2007	55500	East North Bay	North Bay	Puget Sound	47.38495	-122.81552	1	25.9	25	29.8	19.6	NA	0	2.3	230	NA
436	Grays Harbor_2007	2007-08-01	213	31	8	2007	33600	Grays Harbor	Grays Harbor	Coastal Bays	46.905	-124.12507	1	21.4	22	17.2	19.5	NA	5.23013333333863	2.3	43	NA
437	Hood Canal 2_2007	2007-08-01	213	31	8	2007	48300	Hood Canal 2	Hood Canal 2	Hood Canal	47.6552409	-122.8279451	1	33.6	24	28.4	21.2	NA	5.89406666669581	43	930	NA
438	Hood Canal 7_2007	2007-08-01	213	31	8	2007	48600	Hood Canal 7	Hood Canal 7	Hood Canal	47.38382	-122.9879	1	30.2	NA	21.5	19.5	NA	4.97659999999735	0.92	46000	NA
439	Hood Canal 3_2007	2007-08-01	213	31	8	2007	49200	Hood Canal 3	Hood Canal 3	Hood Canal	47.64711	-122.92964	1	29.5	20	26.9	22	NA	5.31006666666932	2.3	230	NA
440	Belfair State Park_2007	2007-08-01	213	31	8	2007	53040	Belfair State Park	Hood Canal 9	Hood Canal	47.42855	-122.87437	1	32	22	29.2	23.4	NA	6.87713333335188	NA	750	NA
441	Twanoh Park_2007	2007-08-01	213	31	8	2007	56400	Twanoh Park	Hood Canal 8	Hood Canal	47.39811	-122.92599	1	36.2	20	29.4	20.4	NA	7.31006666666932	0.3	110000	NA
442	Willipa Bay/ Bay Center_2007	2007-08-01	213	31	8	2007	56400	Willipa Bay/ Bay Center	Bay Center	Coastal Bays	46.61478	-123.96784	1	NA	31	NA	NA	NA	0	0.92	2.3	NA
443	Stackpole_2007	2007-08-02	214	31	8	2007	20700	Stackpole	Nahcotta	Coastal Bays	46.60131	-124.03107	1	NA	29	15	15	NA	0.376599999997351	NA	0.74	NA
444	Willapa Bay/Nahcotta_2007	2007-08-02	214	31	8	2007	34200	Willapa Bay/Nahcotta	Nahcotta	Coastal Bays	46.45461	-124.00977	1	16.3	26	15.9	18.7	NA	4.29340000000265	2.3	43	NA
445	Eld Inlet_2007	2007-08-06	218	32	8	2007	24840	Eld Inlet	Eld Inlet	Puget Sound	47.06007	-123.00737	1	15.3	29	17.5	17.9	NA	4.61900000002649	NA	930	NA
446	Totten Inlet_2007	2007-08-06	218	32	8	2007	26640	Totten Inlet	Totten Inlet	Puget Sound	47.14255	-122.97887	1	14.8	32	14.8	16.9	NA	4.95220000002119	9.3	930	NA
447	Skookum Inlet_2007	2007-08-06	218	32	8	2007	28440	Skookum Inlet	Skookum Inlet	Puget Sound	47.143	-123.06354	1	15.1	29	16.6	16.5	NA	5.61900000002649	10.5	1200	NA
448	Hammersley Inlet_2007	2007-08-06	218	32	8	2007	30240	Hammersley Inlet	Hammersley Inlet	Puget Sound	47.20665	-123.01017	1	15.4	30	15.3	17.3	NA	5.36840000000265	0.92	230	NA
449	Oakland Bay/Chapman Cove_2007	2007-08-06	218	32	8	2007	32520	Oakland Bay/Chapman Cove	Oakland Bay	Puget Sound	47.24447	-123.04772	1	26.3	30	14.4	17.7	NA	6.00173333333598	NA	150	NA
450	Hood Canal 2_2007	2007-08-07	219	32	8	2007	25740	Hood Canal 2	Hood Canal 2	Hood Canal	47.6552409	-122.8279451	1	16.5	25	16.4	18.9	NA	6.26759999997086	0.36	430	NA
451	Twanoh Park_2007	2007-08-07	219	32	8	2007	25800	Twanoh Park	Hood Canal 8	Hood Canal	47.38054	-122.95776	1	15.3	25	15	19.2	NA	5.53366666667991	NA	750	NA
452	Hood Canal 6_2007	2007-08-07	219	32	8	2007	26340	Hood Canal 6	Annas Bay	Hood Canal	47.35447	-123.14825	1	14.8	29	15.5	11.4	NA	5.60026666667726	0.92	930	NA
453	Mike's Beach Resort_2007	2007-08-07	219	32	8	2007	28380	Mike's Beach Resort	Hood Canal 4	Hood Canal	47.55797527	-123.024496	1	15.4	28	13.4	15.7	NA	6.83413333336512	0.92	750	NA
454	Hood Canal 7_2007	2007-08-07	219	32	8	2007	28800	Hood Canal 7	Hood Canal 7	Hood Canal	47.38382	-122.9879	1	15.9	25	15.9	17.8	NA	6.20020000000795	0.3	2400	NA
455	Belfair State Park_2007	2007-08-07	219	32	8	2007	31500	Belfair State Park	Hood Canal 9	Hood Canal	47.42855	-122.87437	1	17	17	15.7	17.6	NA	7.53400000002649	NA	430	NA
456	Hood Canal 3_2007	2007-08-07	219	32	8	2007	31500	Hood Canal 3	Hood Canal 3	Hood Canal	47.64711	-122.92964	1	15.1	24	14.5	15.4	NA	7.20040000001589	0.36	230	NA
457	Stackpole_2007	2007-08-08	220	32	8	2007	20640	Stackpole	Nahcotta	Coastal Bays	46.60131	-124.03107	1	NA	NA	17.8	16.67	NA	6.66653333332803	NA	0.36	NA
458	Municipal Park_2007	2007-08-08	220	32	8	2007	29280	Municipal Park	Quilcene Bay	Hood Canal	47.78746	-122.85935	1	15.5	29	13.7	17.5	NA	6.48113333331214	NA	430	NA
459	Dabob Bay_2007	2007-08-08	220	32	8	2007	32280	Dabob Bay	Dabob Bay	Hood Canal	47.76963	-122.82102	1	17.5	26	13.5	16.5	NA	6.73066666669316	NA	15	NA
460	East North Bay_2007	2007-08-08	220	32	8	2007	32400	East North Bay	North Bay	Puget Sound	47.38495	-122.81552	1	17.8	29	17.2	17.7	NA	0	0.36	290	NA
461	Rocky Bay_2007	2007-08-08	220	32	8	2007	33600	Rocky Bay	Rocky Bay	Hood Canal	47.35595	-122.79679	1	16.72	30	NA	NA	NA	5.92973333332274	0.92	23	NA
462	Mystery Bay_2007	2007-08-08	220	32	8	2007	35400	Mystery Bay	Mystery Bay	Hood Canal	48.0569	-122.69488	1	17.2	32	13.4	15.4	NA	7.43053333335453	0.3	4.3	NA
463	Willapa Bay/Nahcotta_2007	2007-08-09	221	32	8	2007	21600	Willapa Bay/Nahcotta	Nahcotta	Coastal Bays	46.45461	-124.00977	1	12.8	30	12.1	18	NA	6.2468000000053	9.3	23	NA
464	Grays Harbor 2 (Brady)_2007	2007-08-09	221	32	8	2007	22500	Grays Harbor 2 (Brady)	Grays Harbor	Coastal Bays	46.905	-124.12507	1	10.9	28	10.2	15.1	NA	7.41419999996821	0.36	4.3	NA
465	Willipa Bay/ Bay Center_2007	2007-08-09	221	32	8	2007	27600	Willipa Bay/ Bay Center	Bay Center	Coastal Bays	46.61478	-123.96784	1	NA	28	NA	NA	NA	7.74666666666667	3.6	4.3	NA
466	Mystery Bay_2007	2007-08-12	224	33	8	2007	38400	Mystery Bay	Mystery Bay	Hood Canal	48.0569	-122.69488	1	19.3	32	18.5	16.4	NA	5.01786666664812	NA	NA	NA
467	Dabob Bay_2007	2007-08-12	224	33	8	2007	42300	Dabob Bay	Dabob Bay	Hood Canal	47.76963	-122.82102	1	22.1	15	18.5	19.2	NA	6.18459999998411	NA	23	NA
468	Eld Inlet_2007	2007-08-12	224	33	8	2007	43920	Eld Inlet	Eld Inlet	Puget Sound	47.06007	-123.00737	1	21.8	29	13.1	18.5	NA	5.30020000000795	NA	23	NA
469	Municipal Park_2007	2007-08-12	224	33	8	2007	45000	Municipal Park	Quilcene Bay	Hood Canal	47.78746	-122.85935	1	24.4	26	20.9	18.9	NA	7.51840000000265	NA	93	NA
470	Totten Inlet_2007	2007-08-12	224	33	8	2007	45000	Totten Inlet	Totten Inlet	Puget Sound	47.14255	-122.97887	1	21.4	27	14.9	17.9	NA	5.43340000000265	1.5	930	NA
471	Skookum Inlet_2007	2007-08-12	224	33	8	2007	46980	Skookum Inlet	Skookum Inlet	Puget Sound	47.143	-123.06354	1	26.4	23	17	18.9	NA	6.15020000000795	0.36	430	NA
472	Hammersley Inlet_2007	2007-08-12	224	33	8	2007	48900	Hammersley Inlet	Hammersley Inlet	Puget Sound	47.20665	-123.01017	1	24.5	27	16.4	17.5	NA	5.93293333331744	NA	93	NA
473	Hood Canal 3_2007	2007-08-12	224	33	8	2007	48900	Hood Canal 3	Hood Canal 3	Hood Canal	47.64711	-122.92964	1	27.9	8	25.8	23.1	NA	7.85113333331214	NA	240	NA
474	Oakland Bay/Chapman Cove_2007	2007-08-12	224	33	8	2007	51600	Oakland Bay/Chapman Cove	Oakland Bay	Puget Sound	47.24447	-123.04772	1	21.6	26	16.3	19.4	NA	6.68293333331744	NA	93	NA
475	Potlatch Park_2007	2007-08-13	225	33	8	2007	42300	Potlatch Park	Annas Bay	Hood Canal	47.36011	-123.15604	1	22.1	22	17.5	17.8	NA	5.41479999999205	NA	230	NA
476	Twanoh Park_2007	2007-08-13	225	33	8	2007	43500	Twanoh Park	Hood Canal 8	Hood Canal	47.38054	-122.95776	1	26	23	23.6	18.6	NA	5.49793333331744	0.36	3850	NA
477	Hood Canal 6_2007	2007-08-13	225	33	8	2007	43800	Hood Canal 6	Annas Bay	Hood Canal	47.35447	-123.14825	1	32.4	25	24	16.7	NA	5.74806666665607	0.92	2400	NA
478	Hood Canal 7_2007	2007-08-13	225	33	8	2007	46380	Hood Canal 7	Hood Canal 7	Hood Canal	47.38382	-122.9879	1	32.1	25	25	15.8	NA	6.13113333331214	NA	1500	NA
479	Belfair State Park_2007	2007-08-13	225	33	8	2007	48720	Belfair State Park	Hood Canal 9	Hood Canal	47.42855	-122.87437	1	22.3	22	26.4	21.8	NA	7.44833333333333	1.5	2300	NA
480	Mike's Beach Resort_2007	2007-08-13	225	33	8	2007	49500	Mike's Beach Resort	Hood Canal 4	Hood Canal	47.55797527	-123.02454	1	31.3	25	30.5	18.3	NA	7.665	0.36	93	NA
481	East North Bay_2007	2007-08-13	225	33	8	2007	52860	East North Bay	North Bay	Puget Sound	47.38495	-122.81552	1	29.6	24	25.7	18.4	NA	0	9.3	230	NA
482	Stackpole_2007	2007-08-13	225	33	8	2007	53700	Stackpole	Nahcotta	Coastal Bays	46.60131	-124.03107	1	NA	30	20	NA	NA	0	NA	NA	NA
483	Willipa Bay/ Bay Center_2007	2007-08-13	225	33	8	2007	56700	Willipa Bay/ Bay Center	Bay Center	Coastal Bays	46.61478	-123.96784	1	NA	30	NA	NA	NA	0	NA	0.92	NA
484	Willapa Bay/Nahcotta_2007	2007-08-14	226	33	8	2007	30300	Willapa Bay/Nahcotta	Nahcotta	Coastal Bays	46.45461	-124.00977	1	19.7	30	19.7	18.5	NA	4.73106666664282	NA	9.3	NA
485	Scott Point_2007	2007-08-14	226	33	8	2007	43980	Scott Point	Samish Bay	Samish Bay	48.58865	-122.48548	1	22.6	24	17.7	20.11	NA	5.86226666669051	0.36	43	NA
486	Gray's Harbor 2_2007	2007-08-15	227	33	8	2007	33900	Gray's Harbor 2	Grays Harbor	Coastal Bays	46.96043	-124.03574	1	24	28	21.4	19	NA	5.62846666667197	NA	9.3	NA
487	Thorndyke Bay_2007	2007-08-15	227	33	8	2007	47700	Thorndyke Bay	Hood Canal 1	Hood Canal	47.80881	-122.74017	1	22.6	26	26.5	15.5	NA	5.54200000001325	NA	0.74	NA
488	Grays Harbor_2007	2007-08-15	227	33	8	2007	52200	Grays Harbor	Grays Harbor	Coastal Bays	46.905	-124.12507	1	NA	30	NA	21.9	NA	0	NA	NA	NA
489	Rocky Bay_2007	2007-08-15	227	33	8	2007	53400	Rocky Bay	Rocky Bay	Hood Canal	47.35595	-122.79679	1	23.17	30	NA	NA	NA	5.29053333335453	0.74	150	NA
490	Hood Canal 2_2007	2007-08-16	228	33	8	2007	45900	Hood Canal 2	Hood Canal 2	Hood Canal	47.6552409	-122.8279451	1	25.6	25	22.5	19.4	NA	3.18799999998675	NA	230	NA
491	Hood Canal 7_2007	2007-08-20	232	34	8	2007	20040	Hood Canal 7	Hood Canal 7	Hood Canal	47.38382	-122.9879	1	15.7	27	14.6	18	NA	4.51806666665607	NA	430	NA
492	Belfair State Park_2007	2007-08-20	232	34	8	2007	21300	Belfair State Park	Hood Canal 9	Hood Canal	47.42855	-122.87437	1	15.2	20	14.6	18.9	NA	5.36846666667196	NA	380	NA
493	Totten Inlet_2007	2007-08-20	232	34	8	2007	23100	Totten Inlet	Totten Inlet	Puget Sound	47.14255	-122.97887	1	15	30	14.2	17.1	NA	4.03366666667991	NA	93	NA
494	East North Bay_2007	2007-08-20	232	34	8	2007	23520	East North Bay	North Bay	Puget Sound	47.38495	-122.81552	1	14.7	31	14.6	17.7	NA	0	1.5	93	NA
495	Skookum Inlet_2007	2007-08-20	232	34	8	2007	24900	Skookum Inlet	Skookum Inlet	Puget Sound	47.143	-123.06354	1	15.8	30	14.8	17.3	NA	4.70046666668521	0.36	430	NA
496	Hammersley Inlet_2007	2007-08-20	232	34	8	2007	27000	Hammersley Inlet	Hammersley Inlet	Puget Sound	47.20665	-123.01017	1	15.4	30	15.6	17.5	NA	4.5331999999947	NA	43	NA
497	Hood Canal 6_2007	2007-08-21	233	34	8	2007	22500	Hood Canal 6	Annas Bay	Hood Canal	47.35447	-123.14825	1	15.5	28	16	14.6	NA	4.8486000000106	NA	93	NA
498	Mike's Beach Resort_2007	2007-08-21	233	34	8	2007	23700	Mike's Beach Resort	Hood Canal 4	Hood Canal	47.55797527	-123.02454	1	16.1	30	16	16.2	NA	5.76573333336247	NA	43	NA
499	Potlatch Park_2007	2007-08-21	233	34	8	2007	23820	Potlatch Park	Annas Bay	Hood Canal	47.36011	-123.15604	1	13.9	25	16	14	NA	5.21526666667726	NA	93	NA
500	Twanoh Park_2007	2007-08-21	233	34	8	2007	25800	Twanoh Park	Hood Canal 8	Hood Canal	47.38054	-122.95776	1	16.7	28	16.1	17.9	NA	5.84866666667991	NA	230	NA
501	Willipa Bay/ Bay Center_2007	2007-08-21	233	34	8	2007	26220	Willipa Bay/ Bay Center	Bay Center	Coastal Bays	46.61478	-123.96784	1	NA	29	NA	NA	NA	0	NA	0.36	NA
502	Hood Canal 3_2007	2007-08-21	233	34	8	2007	26700	Hood Canal 3	Hood Canal 3	Hood Canal	47.64711	-122.92964	1	15.9	12	15.5	13.1	NA	6.26546666668521	NA	230	NA
503	Rocky Bay_2007	2007-08-21	233	34	8	2007	31500	Rocky Bay	Rocky Bay	Hood Canal	47.35595	-122.79679	1	20.28	29	21.1	NA	NA	6.18099999997351	NA	43	NA
504	Willapa Bay/Nahcotta_2007	2007-08-22	234	34	8	2007	10800	Willapa Bay/Nahcotta	Nahcotta	Coastal Bays	46.45461	-124.00977	1	16.6	30	15.8	18.9	NA	4.415	NA	4.3	NA
505	Scott Point_2007	2007-08-22	234	34	8	2007	37860	Scott Point	Samish Bay	Samish Bay	48.58865	-122.48548	1	22.1	27	15.6	17.5	NA	0	NA	9.3	NA
506	Gray's Harbor 2_2007	2007-08-23	235	34	8	2007	14400	Gray's Harbor 2	Grays Harbor	Coastal Bays	46.96043	-124.03574	1	15	25	14.7	19.4	NA	5.31240000002914	0.36	4.3	NA
507	Hood Canal 2_2007	2007-08-23	235	34	8	2007	26400	Hood Canal 2	Hood Canal 2	Hood Canal	47.6552409	-122.8279451	1	13.8	30	14.7	17.1	NA	5.47653333332804	NA	230	NA
508	Thorndyke Bay_2007	2007-08-23	235	34	8	2007	30600	Thorndyke Bay	Hood Canal 1	Hood Canal	47.80881	-122.74017	1	16.9	30	13.4	14.8	NA	6.81	NA	0.36	NA
509	Hood Canal 6_2007	2007-08-26	238	35	8	2007	36600	Hood Canal 6	Annas Bay	Hood Canal	47.35447	-123.14825	1	23.2	25	17	15.4	NA	5.24986666666137	NA	220	NA
510	Hama Hama Beach_2007	2007-08-26	238	35	8	2007	39000	Hama Hama Beach	Hood Canal 5	Hood Canal	47.54319	-123.03878	1	19	28	16.9	18.8	NA	6.33353333334128	NA	380	NA
511	Mike's Beach Resort_2007	2007-08-26	238	35	8	2007	40800	Mike's Beach Resort	Hood Canal 4	Hood Canal	47.55797527	-123.02454	1	22.3	26	21	19	NA	6.83353333334128	0.36	930	NA
512	Eld Inlet_2007	2007-08-26	238	35	8	2007	41040	Eld Inlet	Eld Inlet	Puget Sound	47.06007	-123.00737	1	24.2	29	18.3	18.3	NA	5.14880000001854	NA	45	NA
513	Totten Inlet_2007	2007-08-26	238	35	8	2007	42780	Totten Inlet	Totten Inlet	Puget Sound	47.14255	-122.97887	1	18.4	30	18.8	18.1	NA	5.46533333334658	NA	150	NA
514	Skookum Inlet_2007	2007-08-26	238	35	8	2007	44940	Skookum Inlet	Skookum Inlet	Puget Sound	47.143	-123.06354	1	20.9	25	18.4	18.1	NA	6.23213333335188	0.36	230	NA
515	Oakland Bay/Chapman Cove_2007	2007-08-26	238	35	8	2007	48120	Oakland Bay/Chapman Cove	Oakland Bay	Puget Sound	47.24447	-123.04772	1	19.1	28	15.8	19.5	NA	6.36486666666137	NA	120	NA
516	Municipal Park_2007	2007-08-27	239	35	8	2007	39000	Municipal Park	Quilcene Bay	Hood Canal	47.78746	-122.85935	1	25.6	29	19.2	18.9	NA	5.73053333335453	2.3	43	NA
517	Dabob Bay_2007	2007-08-27	239	35	8	2007	41700	Dabob Bay	Dabob Bay	Hood Canal	47.76963	-122.82102	1	26.9	20	19	21	NA	5.72993333333068	NA	23	NA
518	Mystery Bay_2007	2007-08-27	239	35	8	2007	46200	Mystery Bay	Mystery Bay	Hood Canal	48.0569	-122.69488	1	22	30	23.1	18.8	NA	7.06333333333333	NA	NA	NA
519	Twanoh Park_2007	2007-08-28	240	35	8	2007	40800	Twanoh Park	Hood Canal 8	Hood Canal	47.38054	-122.95776	1	24.9	24	18.1	19.6	NA	4.45993333333068	NA	230	NA
520	Hood Canal 7_2007	2007-08-28	240	35	8	2007	44100	Hood Canal 7	Hood Canal 7	Hood Canal	47.38382	-122.9879	1	26.1	25	25.8	19.4	NA	5.2931999999947	0.36	230	NA
521	Belfair State Park_2007	2007-08-28	240	35	8	2007	49200	Belfair State Park	Hood Canal 9	Hood Canal	47.42855	-122.87437	1	28.7	18	23.1	21.1	NA	7.37706666668256	NA	930	NA
522	Stackpole_2007	2007-08-28	240	35	8	2007	56700	Stackpole	Nahcotta	Coastal Bays	46.60131	-124.03107	1	NA	31	20	NA	NA	0	NA	NA	NA
523	Gray's Harbor 2_2007	2007-08-29	241	35	8	2007	29400	Gray's Harbor 2	Grays Harbor	Coastal Bays	46.96043	-124.03574	1	15.7	25	19.2	18.5	NA	5.27726666669051	0.36	4.3	NA
524	Hood Canal 2_2007	2007-08-29	241	35	8	2007	41700	Hood Canal 2	Hood Canal 2	Hood Canal	47.6552409	-122.8279451	1	32	26	19.7	19.5	NA	4.60733333335982	NA	930	NA
525	Rocky Bay_2007	2007-08-30	242	35	8	2007	36000	Rocky Bay	Rocky Bay	Hood Canal	47.35595	-122.79679	1	17.5	31	17.6	NA	NA	0.0858000000317891	NA	230	NA
526	Mike's Beach Resort_2007	2007-09-04	247	36	9	2007	20400	Mike's Beach Resort	Hood Canal 4	Hood Canal	47.55797527	-123.02454	1	15.3	26	16	17.1	NA	6.33166666666667	NA	230	NA
527	Hama Hama Beach_2007	2007-09-04	247	36	9	2007	23400	Hama Hama Beach	Hood Canal 5	Hood Canal	47.54319	-123.03878	1	15.7	25	16	12.5	NA	7.165	NA	230	NA
528	Hood Canal 6_2007	2007-09-04	247	36	9	2007	26100	Hood Canal 6	Annas Bay	Hood Canal	47.35447	-123.14825	1	16	25	16.4	17.4	NA	7.24779999997881	NA	93	NA
529	Potlatch Park_2007	2007-09-04	247	36	9	2007	27600	Potlatch Park	Annas Bay	Hood Canal	47.36011	-123.15604	1	14	25	15.9	16.6	NA	7.66446666664547	NA	93	NA
530	Scott Point_2007	2007-09-04	247	36	9	2007	34200	Scott Point	Samish Bay	Samish Bay	48.58865	-122.48548	1	15.7	30	14.6	15.4	NA	0	NA	0.74	NA
531	East North Bay_2007	2007-09-04	247	36	9	2007	43500	East North Bay	North Bay	Puget Sound	47.38495	-122.81552	1	23.4	30	25.8	18.2	NA	0	NA	93	NA
532	Twanoh Park_2007	2007-09-05	248	36	9	2007	23400	Twanoh Park	Hood Canal 8	Hood Canal	47.38054	-122.95776	1	16.7	25	15.8	18.7	NA	5.56119999998146	NA	150	NA
533	Hood Canal 7_2007	2007-09-05	248	36	9	2007	27000	Hood Canal 7	Hood Canal 7	Hood Canal	47.38382	-122.9879	1	15.9	25	16	18.4	NA	6.39439999997616	NA	150	NA
534	Hood Canal 3_2007	2007-09-05	248	36	9	2007	27300	Hood Canal 3	Hood Canal 3	Hood Canal	47.64711	-122.92964	1	14.3	29	14.2	16.5	NA	6.81133333332009	0.92	150	NA
535	Municipal Park_2007	2007-09-05	248	36	9	2007	29100	Municipal Park	Quilcene Bay	Hood Canal	47.78746	-122.85935	1	16.5	29	14.5	16.8	NA	7.97853333334128	0.92	93	NA
536	Thorndyke Bay_2007	2007-09-05	248	36	9	2007	30300	Thorndyke Bay	Hood Canal 1	Hood Canal	47.80881	-122.74017	1	16.3	29	14.8	14.9	NA	0	NA	2.3	NA
537	Belfair State Park_2007	2007-09-05	248	36	9	2007	30600	Belfair State Park	Hood Canal 9	Hood Canal	47.42855	-122.87437	1	17.7	20	16.7	17.7	NA	8.06159999999735	NA	93	NA
538	Rocky Bay_2007	2007-09-05	248	36	9	2007	34500	Rocky Bay	Rocky Bay	Hood Canal	47.35595	-122.79679	1	18.39	29	22.1	NA	NA	7.64373333334923	NA	3.6	NA
539	Willipa Bay/ Bay Center_2007	2007-09-05	248	36	9	2007	43980	Willipa Bay/ Bay Center	Bay Center	Coastal Bays	46.61478	-123.96784	1	NA	30	NA	NA	NA	0	0.92	2.3	NA
540	Gray's Harbor 2_2007	2007-09-06	249	36	9	2007	15480	Gray's Harbor 2	Grays Harbor	Coastal Bays	46.96043	-124.03574	1	14.7	27	14.8	17	NA	6.51119999998146	NA	0.36	NA
541	Willapa Bay/Nahcotta_2007	2007-09-06	249	36	9	2007	19800	Willapa Bay/Nahcotta	Nahcotta	Coastal Bays	46.45461	-124.00977	1	14.4	30	13.7	17.8	NA	7.12740000002914	NA	0.36	NA
542	Hood Canal 2_2007	2007-09-06	249	36	9	2007	27600	Hood Canal 2	Hood Canal 2	Hood Canal	47.6552409	-122.8279451	1	15.6	29	15	17.1	NA	6.54186666667461	NA	930	NA
543	Oakland Bay/Chapman Cove_2007	2007-09-06	249	36	9	2007	27600	Oakland Bay/Chapman Cove	Oakland Bay	Puget Sound	47.24447	-123.04772	1	15.56	30	16.7	NA	NA	3.70626666665077	0.36	22	NA
544	Hammersley Inlet_2007	2007-09-06	249	36	9	2007	31200	Hammersley Inlet	Hammersley Inlet	Puget Sound	47.20665	-123.01017	1	15.56	29	NA	NA	NA	4.70626666665077	0.36	4.3	NA
545	Skookum Inlet_2007	2007-09-06	249	36	9	2007	31500	Skookum Inlet	Skookum Inlet	Puget Sound	47.143	-123.06354	1	6.6	NA	15.8	17.7	NA	5.54020000000795	NA	93	NA
546	Totten Inlet_2007	2007-09-06	249	36	9	2007	34200	Totten Inlet	Totten Inlet	Puget Sound	47.14255	-122.97887	1	17.3	NA	15.9	18.1	NA	6.12340000000265	NA	7.5	NA
547	Municipal Park_2007	2007-09-10	253	37	9	2007	37800	Municipal Park	Quilcene Bay	Hood Canal	47.78746	-122.85935	1	24.8	29	19.4	14.9	NA	5.2118000000053	NA	24000	NA
548	Dabob Bay_2007	2007-09-10	253	37	9	2007	40500	Dabob Bay	Dabob Bay	Hood Canal	47.76963	-122.82102	1	22.5	25	21.1	17.3	NA	5.29459999998411	NA	23	NA
549	Mystery Bay_2007	2007-09-10	253	37	9	2007	43800	Mystery Bay	Mystery Bay	Hood Canal	48.0569	-122.69488	1	23.5	29	30	17.8	NA	6.12786666664812	NA	0.36	NA
550	Hood Canal 3_2007	2007-09-11	254	37	9	2007	39600	Hood Canal 3	Hood Canal 3	Hood Canal	47.64711	-122.92964	1	24.3	25	19.1	17.7	NA	3.85779999997881	NA	75	NA
551	Mike's Beach Resort_2007	2007-09-11	254	37	9	2007	41700	Mike's Beach Resort	Hood Canal 4	Hood Canal	47.55797527	-123.02454	1	27.2	29	27.4	18	NA	4.94153333332804	NA	150	NA
552	Hama Hama River_2007	2007-09-11	254	37	9	2007	44700	Hama Hama River	Hood Canal 5	Hood Canal	47.54319	-123.03878	1	31.2	5	25.7	14.1	NA	5.77486666666137	7.5	230	NA
553	Eld Inlet_2007	2007-09-11	254	37	9	2007	45120	Eld Inlet	Eld Inlet	Puget Sound	47.06007	-123.00737	1	24.9	26	23.3	18.9	NA	4.30693333334393	NA	230	NA
554	Skookum Inlet_2007	2007-09-11	254	37	9	2007	47040	Skookum Inlet	Skookum Inlet	Puget Sound	47.143	-123.06354	1	25.4	25	25.8	18.8	NA	4.75686666667461	0.92	930	NA
555	Hammersley Inlet_2007	2007-09-11	254	37	9	2007	49500	Hammersley Inlet	Hammersley Inlet	Puget Sound	47.20665	-123.01017	1	28.6	26	22.4	16.7	NA	4.8563999999894	4.3	23	NA
556	Oakland Bay/Chapman Cove_2007	2007-09-11	254	37	9	2007	52440	Oakland Bay/Chapman Cove	Oakland Bay	Puget Sound	47.24447	-123.04772	1	29.6	24	24.1	21.7	NA	5.67306666665607	0.36	93	NA
557	Stackpole_2007	2007-09-11	254	37	9	2007	57900	Stackpole	Nahcotta	Coastal Bays	46.60131	-124.03107	1	NA	30	18.9	NA	NA	0	NA	0.36	NA
558	Willipa Bay/ Bay Center_2007	2007-09-12	255	37	9	2007	23340	Willipa Bay/ Bay Center	Bay Center	Coastal Bays	46.61478	-123.96784	1	NA	30	15.6	15.56	NA	2.65793333331744	NA	0.92	NA
559	Gray's Harbor 2_2007	2007-09-12	255	37	9	2007	30900	Gray's Harbor 2	Grays Harbor	Coastal Bays	46.96043	-124.03574	1	14.8	28	15.4	16.2	NA	5.59193333334393	2.3	2.3	NA
560	Hood Canal 2_2007	2007-09-12	255	37	9	2007	42600	Hood Canal 2	Hood Canal 2	Hood Canal	47.6552409	-122.8279451	1	21.7	30	18.3	17.4	NA	4.17153333332804	NA	230	NA
561	Twanoh Park_2007	2007-09-12	255	37	9	2007	43800	Twanoh Park	Hood Canal 8	Hood Canal	47.38054	-122.95776	1	21.2	25	15.4	17.8	NA	3.58746666669846	NA	220	NA
562	Hood Canal 7_2007	2007-09-12	255	37	9	2007	46980	Hood Canal 7	Hood Canal 7	Hood Canal	47.38382	-122.9879	1	18.9	24	15.8	17.6	NA	4.30400000002649	NA	240	NA
563	East North Bay_2007	2007-09-12	255	37	9	2007	49860	East North Bay	North Bay	Puget Sound	47.38495	-122.81552	1	21.8	29	21.9	17.3	NA	0	0.36	43	NA
564	Scott Point_2007	2007-09-17	260	38	9	2007	22500	Scott Point	Samish Bay	Samish Bay	48.58865	-122.48548	1	13.9	27	13.4	15.5	NA	0	NA	4.3	NA
565	Willapa Bay/Nahcotta_2007	2007-09-17	260	38	9	2007	39900	Willapa Bay/Nahcotta	Nahcotta	Coastal Bays	46.45461	-124.00977	1	15.6	31	16	17.3	NA	0	NA	0.92	NA
566	Municipal Park_2007	2007-09-18	261	38	9	2007	13200	Municipal Park	Quilcene Bay	Hood Canal	47.78746	-122.85935	1	13.1	31	11.8	16.8	NA	5.23046666668521	NA	93	NA
567	Thorndyke Bay_2007	2007-09-18	261	38	9	2007	16200	Thorndyke Bay	Hood Canal 1	Hood Canal	47.80881	-122.74017	1	12.5	32	10.3	14.5	NA	6.39740000002914	NA	0.3	NA
568	Eld Inlet_2007	2007-09-18	261	38	9	2007	20100	Eld Inlet	Eld Inlet	Puget Sound	47.06007	-123.00737	1	11.5	30	10.7	15.7	NA	5.06213333335188	NA	75	NA
569	Totten Inlet_2007	2007-09-18	261	38	9	2007	22800	Totten Inlet	Totten Inlet	Puget Sound	47.14255	-122.97887	1	11.1	33	10.4	14.8	NA	5.64533333334658	NA	15	NA
570	Skookum Inlet_2007	2007-09-18	261	38	9	2007	24600	Skookum Inlet	Skookum Inlet	Puget Sound	47.143	-123.06354	1	11.2	30	10.7	15.2	NA	6.22873333334923	NA	93	NA
571	Hammersley Inlet_2007	2007-09-18	261	38	9	2007	26700	Hammersley Inlet	Hammersley Inlet	Puget Sound	47.20665	-123.01017	1	11.5	30	11.3	16.2	NA	5.97806666665607	NA	9.3	NA
572	Oakland Bay/Chapman Cove_2007	2007-09-18	261	38	9	2007	29700	Oakland Bay/Chapman Cove	Oakland Bay	Puget Sound	47.24447	-123.04772	1	12.2	30	11.3	16.2	NA	6.8113999999894	NA	9.3	NA
573	Hama Hama River_2007	2007-09-18	261	38	9	2007	51900	Hama Hama River	Hood Canal 5	Hood Canal	47.54319	-123.03878	1	NA	30	18.2	15.6	NA	0	NA	23	NA
574	Gray's Harbor 2_2007	2007-09-19	262	38	9	2007	5400	Gray's Harbor 2	Grays Harbor	Coastal Bays	46.96043	-124.03574	1	9.5	20	8.7	15.1	NA	4.46240000002914	0.3	1.5	NA
575	Hood Canal 2_2007	2007-09-19	262	38	9	2007	20400	Hood Canal 2	Hood Canal 2	Hood Canal	47.6552409	-122.8279451	1	10.4	30	10.7	14.6	NA	6.46066666669316	NA	23	NA
576	East North Bay_2007	2007-09-19	262	38	9	2007	22740	East North Bay	North Bay	Puget Sound	47.38495	-122.81552	1	9.4	29	10.8	15.9	NA	0	NA	15	NA
577	Rocky Bay_2007	2007-09-19	262	38	9	2007	28500	Rocky Bay	Rocky Bay	Hood Canal	47.35595	-122.79679	1	10.2	33	NA	NA	NA	6.62566666669316	0.36	4.3	NA
578	Mike's Beach Resort_2007	2007-09-20	263	38	9	2007	19800	Mike's Beach Resort	Hood Canal 4	Hood Canal	47.55797527	-123.02454	1	9.2	30	8.4	14.4	NA	5.10720000002119	NA	22	NA
579	Twanoh Park_2007	2007-09-20	263	38	9	2007	21300	Twanoh Park	Hood Canal 8	Hood Canal	47.38054	-122.95776	1	8.6	27	9.5	16.7	NA	4.85666666666667	NA	9.3	NA
580	Hama Hama River_2007	2007-09-20	263	39	9	2007	22800	Hama Hama River	Hood Canal 5	Hood Canal	47.54319	-123.03878	1	9.2	34	8.8	11.2	NA	5.94053333335453	NA	75	NA
581	Hood Canal 7_2007	2007-09-20	263	38	9	2007	24540	Hood Canal 7	Hood Canal 7	Hood Canal	47.38382	-122.9879	1	9.6	29	10.5	16.4	NA	5.58986666666137	NA	9.3	NA
582	Hood Canal 6_2007	2007-09-20	263	38	9	2007	25200	Hood Canal 6	Annas Bay	Hood Canal	47.35447	-123.14825	1	8.9	26	9	14.8	NA	5.94	NA	4.3	NA
583	Belfair State Park_2007	2007-09-20	263	38	9	2007	26700	Belfair State Park	Hood Canal 9	Hood Canal	47.42855	-122.87437	1	9.3	30	9.3	16.3	NA	6.77366666667991	NA	23	NA
584	Potlatch Park_2007	2007-09-20	263	38	9	2007	26700	Potlatch Park	Annas Bay	Hood Canal	47.36011	-123.15604	1	7.5	30	8.2	14.4	NA	6.35666666666667	NA	0.36	NA
585	Mystery Bay_2007	2007-09-24	267	39	9	2007	35400	Mystery Bay	Mystery Bay	Hood Canal	48.0569	-122.69488	1	11.5	16	11.5	12.6	NA	4.52653333332804	NA	NA	NA
586	Dabob Bay_2007	2007-09-24	267	39	9	2007	39900	Dabob Bay	Dabob Bay	Hood Canal	47.76963	-122.82102	1	13.5	29	12.3	11.7	NA	5.69313333332539	NA	0.36	NA
587	Skookum Inlet_2007	2007-09-24	267	39	9	2007	42000	Skookum Inlet	Skookum Inlet	Puget Sound	47.143	-123.06354	1	21.2	29	12.4	15.5	NA	5.02546666668521	NA	9.3	NA
588	Hammersley Inlet_2007	2007-09-24	267	39	9	2007	46200	Hammersley Inlet	Hammersley Inlet	Puget Sound	47.20665	-123.01017	1	22.1	28	14.5	15.6	NA	5.60833333333333	NA	2.3	NA
589	Oakland Bay/Chapman Cove_2007	2007-09-24	267	39	9	2007	48900	Oakland Bay/Chapman Cove	Oakland Bay	Puget Sound	47.24447	-123.04772	1	25.7	31	13.9	17.1	NA	6.35833333333333	NA	2.3	NA
590	Hood Canal 3_2007	2007-09-25	268	39	9	2007	37800	Hood Canal 3	Hood Canal 3	Hood Canal	47.64711	-122.92964	1	16.8	30	14.6	13.8	NA	3.92299999998675	NA	4.3	NA
591	Municipal Park_2007	2007-09-25	268	39	9	2007	41100	Municipal Park	Quilcene Bay	Hood Canal	47.78746	-122.85935	1	17	20	15.4	14.3	NA	5.67366666667991	NA	2.3	NA
592	East North Bay_2007	2007-09-25	268	39	9	2007	41400	East North Bay	North Bay	Puget Sound	47.38495	-122.81552	1	15.1	31	13.1	16.2	NA	0	NA	2.3	NA
593	Rocky Bay_2007	2007-09-25	268	39	9	2007	45540	Rocky Bay	Rocky Bay	Hood Canal	47.35595	-122.79679	1	14.8	2	NA	NA	NA	5.23900000002649	NA	0.92	NA
594	Gray's Harbor 2_2007	2007-09-26	269	39	9	2007	27300	Gray's Harbor 2	Grays Harbor	Coastal Bays	46.96043	-124.03574	1	12	26	12.1	14.6	NA	5.57413333336512	NA	2.3	NA
595	Willipa Bay/ Bay Center_2007	2007-09-26	269	39	9	2007	38520	Willipa Bay/ Bay Center	Bay Center	Coastal Bays	46.61478	-123.96784	1	NA	32	NA	NA	NA	7.8568000000053	NA	0.36	NA
596	Eld Inlet_2007	2007-10-01	274	40	10	2007	12300	Eld Inlet	Eld Inlet	Puget Sound	47.06007	-123.00737	1	11.1	30	10.8	12.9	NA	4.81426666663753	NA	0.92	NA
597	Totten Inlet_2007	2007-10-01	274	40	10	2007	14400	Totten Inlet	Totten Inlet	Puget Sound	47.14255	-122.97887	1	11.4	31	10.6	13.4	NA	5.23080000003179	NA	2.3	NA
598	Skookum Inlet_2007	2007-10-01	274	40	10	2007	15900	Skookum Inlet	Skookum Inlet	Puget Sound	47.143	-123.06354	1	10	30	10.9	13.6	NA	5.73086666663488	NA	9.3	NA
599	Hammersley Inlet_2007	2007-10-01	274	40	10	2007	17700	Hammersley Inlet	Hammersley Inlet	Puget Sound	47.20665	-123.01017	1	10.9	31	9.8	14.3	NA	5.48026666667726	NA	0.92	NA
600	Oakland Bay/Chapman Cove_2007	2007-10-01	274	40	10	2007	20400	Oakland Bay/Chapman Cove	Oakland Bay	Puget Sound	47.24447	-123.04772	1	11	32	10.2	14	NA	6.14686666667461	NA	3.8	NA
601	Potlatch Park_2007	2007-10-02	275	40	10	2007	13800	Potlatch Park	Annas Bay	Hood Canal	47.36011	-123.15604	1	11.6	31	12.1	10.7	NA	5.79553333335453	NA	0.36	NA
602	Hood Canal 6_2007	2007-10-02	275	40	10	2007	14820	Hood Canal 6	Annas Bay	Hood Canal	47.35447	-123.14825	1	11.7	30	11.8	10.7	NA	6.07886666668786	NA	0.36	NA
603	Hama Hama River_2007	2007-10-02	275	40	10	2007	17700	Hama Hama River	Hood Canal 5	Hood Canal	47.54319	-123.03878	1	11.9	7	11.9	10.2	NA	7.37926666663753	NA	2.3	NA
604	Mike's Beach Resort_2007	2007-10-02	275	40	10	2007	19200	Mike's Beach Resort	Hood Canal 4	Hood Canal	47.55797527	-123.02454	1	11.9	32	12	11.4	NA	7.79593333330419	NA	9.3	NA
605	Twanoh Park_2007	2007-10-03	276	40	10	2007	16500	Twanoh Park	Hood Canal 8	Hood Canal	47.38054	-122.95776	1	9.6	29	9.2	13.2	NA	5.52553333335453	NA	2.3	NA
606	Rocky Bay_2007	2007-10-03	276	40	10	2007	18000	Rocky Bay	Rocky Bay	Hood Canal	47.35595	-122.79679	1	NA	22	10.3	NA	NA	4.77459999998411	NA	0.36	NA
607	Hood Canal 7_2007	2007-10-03	276	40	10	2007	19200	Hood Canal 7	Hood Canal 7	Hood Canal	47.38382	-122.9879	1	9.8	29	9.8	12.5	NA	6.10873333334923	NA	15	NA
608	Belfair State Park_2007	2007-10-03	276	40	10	2007	21900	Belfair State Park	Hood Canal 9	Hood Canal	47.42855	-122.87437	1	9.2	21	7.3	12.6	NA	7.44253333330154	NA	750	NA
609	East North Bay_2007	2007-10-03	276	40	10	2007	24300	East North Bay	North Bay	Puget Sound	47.38495	-122.81552	1	9.1	29	9.2	12	NA	0	NA	NA	NA
610	Thorndyke Bay_2007	2007-10-04	277	40	10	2007	20700	Thorndyke Bay	Hood Canal 1	Hood Canal	47.80881	-122.74017	1	8.9	30	9.4	12.5	NA	6.50619999998146	NA	NA	NA
611	Dabob Bay_2007	2007-10-04	277	40	10	2007	23700	Dabob Bay	Dabob Bay	Hood Canal	47.76963	-122.82102	1	8.6	21	8.8	11.1	NA	6.50553333335453	NA	0.36	NA
612	Municipal Park_2007	2007-10-04	277	40	10	2007	24600	Municipal Park	Quilcene Bay	Hood Canal	47.78746	-122.85935	1	7.7	30	6.9	11.9	NA	7.33933333330684	NA	0.74	NA
613	Mystery Bay_2007	2007-10-04	277	40	10	2007	26700	Mystery Bay	Mystery Bay	Hood Canal	48.0569	-122.69488	1	8.8	35	8.6	12.1	NA	7.42226666669051	NA	NA	NA
614	Hood Canal 3_2007	2007-10-04	277	40	10	2007	27900	Hood Canal 3	Hood Canal 3	Hood Canal	47.64711	-122.92964	1	6.7	15	5.2	9.7	NA	7.58880000001854	NA	0.74	NA
615	Willipa Bay/ Bay Center_2007	2007-10-07	280	41	10	2007	32820	Willipa Bay/ Bay Center	Bay Center	Coastal Bays	46.61478	-123.96784	1	NA	30	NA	NA	NA	0	NA	0.36	NA
616	Scott Point_2007	2007-10-07	280	41	10	2007	33660	Scott Point	Samish Bay	Samish Bay	48.58865	-122.48548	1	14.1	24	13.2	11.5	NA	6.54580000003179	NA	NA	NA
617	Hood Canal 2_2007	2007-10-07	280	41	10	2007	38700	Hood Canal 2	Hood Canal 2	Hood Canal	47.6552409	-122.8279451	1	14.4	30	13.3	12	NA	7.19520000000795	NA	NA	NA
618	Stackpole_2007	2007-10-07	280	41	10	2007	49500	Stackpole	Nahcotta	Coastal Bays	46.60131	-124.03107	1	NA	30	8.9	11.1	NA	0	NA	NA	NA
619	Willapa Bay/Nahcotta_2007	2007-10-08	281	41	10	2007	26400	Willapa Bay/Nahcotta	Nahcotta	Coastal Bays	46.45461	-124.00977	1	8.1	30	6.7	12	NA	6.26133333332009	NA	NA	NA
620	Gray's Harbor 2_2007	2007-10-10	283	41	10	2007	24900	Gray's Harbor 2	Grays Harbor	Coastal Bays	46.96043	-124.03574	1	12.1	25	12.1	12.4	NA	4.72206666668256	NA	NA	NA
621	Potlatch Park_2008	2008-06-02	154	23	6	2008	34200	Potlatch Park	Annas Bay	Hood Canal	47.36011	-123.15604	1	16.4	30	14.5	15.5	NA	4.69240000002914	0.14995	0.36	NA
622	Admiralty Beach_2008	2008-06-02	154	23	6	2008	35700	Admiralty Beach	Hood Canal 6	Hood Canal	47.35040653	-123.0437679	1	17.9	15	10.2	12.7	NA	5.02566666669316	0.14995	0.36	NA
623	Hamma Hamma_2008	2008-06-02	154	23	6	2008	38400	Hamma Hamma	Hood Canal 5	Hood Canal	47.54319	-123.03878	1	18.9	10	12	15.4	NA	5.85906666669581	0.14995	0.14995	NA
624	Mike's Beach Resort_2008	2008-06-02	154	23	6	2008	41400	Mike's Beach Resort	Hood Canal 4	Hood Canal	47.55780685	-123.0246637	1	NA	25	12.1	14.6	NA	7.10939999997616	0.14995	4.3	NA
625	Duckabush_2008	2008-06-03	155	23	6	2008	38100	Duckabush	Hood Canal 3	Hood Canal	47.64711	-122.92964	1	14.9	25	13.6	13.9	NA	5.08933333330684	0.14995	0.14995	NA
626	Dabob Bay_2008	2008-06-03	155	23	6	2008	42000	Dabob Bay	Dabob Bay	Hood Canal	47.76963	-122.82102	1	18.4	10	13.1	15.6	NA	6.33946666664547	1.5	4.3	NA
627	Quilcene Bay_2008	2008-06-03	155	23	6	2008	42600	Quilcene Bay	Quilcene Bay	Hood Canal	47.78746	-122.85935	1	15.7	6	11.2	11	NA	6.58953333331479	0.14995	0.36	NA
628	Mystery Bay_2008	2008-06-03	155	23	6	2008	49800	Mystery Bay	Mystery Bay	Hood Canal	48.0569	-122.69488	1	16.1	15	11.7	15.1	NA	0	0.14995	0.14995	NA
629	Grays Harbor_2008	2008-06-05	157	23	6	2008	36900	Grays Harbor	Grays Harbor	Coastal Bays	46.862484	-124.071591	1	11.1	15	13.3	12.9	NA	7.05279999997881	0.14995	0.36	NA
630	Scott Point_2008	2008-06-05	157	23	6	2008	45900	Scott Point	Samish Bay	Samish Bay	48.58865	-122.48548	1	10.3	14	10.2	11.7	NA	6.96740000002914	0.14995	0.14995	NA
631	Nahcotta Area_2008	2008-06-08	160	24	6	2008	43200	Nahcotta Area	Nahcotta	Coastal Bays	46.45461	-124.00977	1	12.3	18	15.8	12.9	NA	5.74279999997881	0.14995	0.14995	NA
632	Skookum Inlet_2008	2008-06-09	161	24	6	2008	58800	Skookum Inlet	Skookum Inlet	Puget Sound	47.143	-123.06354	1	12.8	27	11.5	14.7	NA	3.96873333334923	0.14995	0.14995	NA
633	Mid Hammersley_2008	2008-06-09	161	24	6	2008	58920	Mid Hammersley	Hammersley Inlet	Puget Sound	47.20665	-123.01017	1	14	30	12.1	13.1	NA	3.25146666665872	0.14995	0.14995	NA
634	Chapman Cove_2008	2008-06-09	161	24	6	2008	61200	Chapman Cove	Oakland Bay	Puget Sound	47.22503	-123.0373	1	14.2	25	13.5	14	NA	3.88479999999205	0.14995	0.14995	NA
635	Belfair Park_2008	2008-06-10	162	24	6	2008	55800	Belfair Park	Hood Canal 9	Hood Canal	47.42855	-122.87437	1	16.5	28	13.3	13.1	NA	0	0.14995	0.3	NA
636	Sisters Point_2008	2008-06-10	162	24	6	2008	58500	Sisters Point	Hood Canal 7	Hood Canal	47.35876	-123.04118	1	14	29	13.4	13.3	NA	0	0.14995	0.14995	NA
637	Twanoh Park_2008	2008-06-10	162	24	6	2008	63000	Twanoh Park	Hood Canal 8	Hood Canal	47.38054	-122.95776	1	14.6	18	12.7	14	NA	3.86520000000795	0.14995	0.14995	NA
638	East North Bay_2008	2008-06-11	163	24	6	2008	27000	East North Bay	Grays Harbor	Coastal Bays	46.97897	-124.03076	1	10.9	32	10.8	13.1	NA	7.77380000001854	0.14995	1.5	NA
639	Rocky Bay_2008	2008-06-11	163	24	6	2008	33000	Rocky Bay	Rocky Bay	Hood Canal	47.35595	-122.79679	1	11	32	10.1	12.7	NA	0	0.14995	0.14995	NA
640	Eld Inlet_2008	2008-06-12	164	24	6	2008	32100	Eld Inlet	Eld Inlet	Puget Sound	47.11399	-122.94886	1	14.5	28	11.5	12.6	NA	0	0.14995	0.36	NA
641	South Totten Inlet_2008	2008-06-12	164	24	6	2008	34200	South Totten Inlet	Totten Inlet	Puget Sound	47.11496	-123.02234	1	18.4	30	13.2	14.4	NA	0	0.14995	0.14995	NA
642	Misery Point_2008	2008-06-12	164	24	6	2008	35400	Misery Point	Hood Canal 2	Hood Canal	47.65538347	-122.8284416	1	16.1	35	12	13	NA	0	0.14995	0.14995	NA
643	Admiralty Beach_2008	2008-06-16	168	25	6	2008	37200	Admiralty Beach	Hood Canal 6	Hood Canal	47.35040653	-123.0437679	1	20.2	25	14.6	14.2	NA	5.67393333335718	0.14995	0.14995	NA
644	Cushman Park_2008	2008-06-16	168	25	6	2008	39000	Cushman Park	Hood Canal 5	Hood Canal	47.42040634	-123.1295553	1	18.6	26	13.8	14.8	NA	6.34073333336247	0.14995	0.14995	NA
645	Mike's Beach Resort_2008	2008-06-16	168	25	6	2008	42300	Mike's Beach Resort	Hood Canal 4	Hood Canal	47.55780685	-123.0246637	1	28.3	30	17.3	15.3	NA	7.42419999996821	0.14995	0.14995	NA
646	Hamma Hamma_2008	2008-06-16	168	25	6	2008	44100	Hamma Hamma	Hood Canal 5	Hood Canal	47.54319	-123.03878	1	25.7	27	18.4	17	NA	7.59060000002384	0.14995	0.36	NA
647	Quilcene Bay_2008	2008-06-17	169	25	6	2008	39000	Quilcene Bay	Quilcene Bay	Hood Canal	47.78746	-122.85935	1	22.2	19	13.1	18.5	NA	5.82113333331214	0.14995	0.14995	NA
648	Duckabush_2008	2008-06-17	169	25	6	2008	39600	Duckabush	Hood Canal 3	Hood Canal	47.64711	-122.92964	1	19.7	10	11.6	14.8	NA	5.73759999997086	NA	NA	NA
649	Dabob Bay_2008	2008-06-17	169	25	6	2008	42000	Dabob Bay	Dabob Bay	Hood Canal	47.76963	-122.82102	1	22.7	9	13.2	17.5	NA	6.57106666664282	0.14995	0.14995	NA
650	Mystery Bay_2008	2008-06-17	169	25	6	2008	46200	Mystery Bay	Mystery Bay	Hood Canal	48.0569	-122.69488	1	17.5	31	11.9	18.2	NA	7.65433333330684	0.14995	0.14995	NA
651	Scott Point_2008	2008-06-18	170	25	6	2008	45600	Scott Point	Samish Bay	Samish Bay	48.58865	-122.48548	1	20.6	5.5	12.9	14.7	NA	8.05226666669051	0.14995	0.14995	NA
652	Duckabush_2008	2008-06-19	171	25	6	2008	37200	Duckabush	Hood Canal 3	Hood Canal	47.64711	-122.92964	1	12.8	10	7.11	NA	NA	3.94833333333333	0.14995	0.36	NA
653	Nahcotta Area_2008	2008-06-19	171	25	6	2008	37800	Nahcotta Area	Nahcotta	Coastal Bays	46.45461	-124.00977	1	14.4	24	11.8	14.9	NA	7.11740000002914	0.14995	0.14995	NA
654	Twanoh Park_2008	2008-06-23	175	26	6	2008	16200	Twanoh Park	Hood Canal 8	Hood Canal	47.38054	-122.95776	1	23.9	24	19.3	17.2	NA	0	0.14995	230	NA
655	Grays Harbor_2008	2008-06-23	175	26	6	2008	32400	Grays Harbor	Grays Harbor	Coastal Bays	46.862484	-124.071591	1	12.9	31	12.7	16	NA	3.37220000002119	0.14995	0.36	NA
656	Sisters Point_2008	2008-06-23	175	26	6	2008	54600	Sisters Point	Hood Canal 7	Hood Canal	47.35876	-123.04118	1	28.5	22	19.1	14.9	NA	5.53566666669316	0.14995	4.3	NA
657	Belfair Park_2008	2008-06-23	175	26	6	2008	57600	Belfair Park	Hood Canal 9	Hood Canal	47.42855	-122.87437	1	26.1	20	25.9	19.4	NA	6.28560000002384	0.14995	9.3	NA
658	East North Bay_2008	2008-06-24	176	26	6	2008	51300	East North Bay	Grays Harbor	Coastal Bays	46.97897	-124.03076	1	21.2	29	18.6	17.9	NA	0	0.14995	0.14995	NA
659	Rocky Bay_2008	2008-06-24	176	26	6	2008	54000	Rocky Bay	Rocky Bay	Hood Canal	47.35595	-122.79679	1	29.8	22	19.1	18.5	NA	2.34740000002914	0.14995	0.14995	NA
660	Eld Inlet_2008	2008-06-25	177	26	6	2008	50400	Eld Inlet	Eld Inlet	Puget Sound	47.11399	-122.94886	1	29.1	24	30.2	16.9	NA	0	0.14995	43	NA
661	South Totten Inlet_2008	2008-06-25	177	26	6	2008	52200	South Totten Inlet	Totten Inlet	Puget Sound	47.11496	-123.02234	1	20.9	30	18.5	17.5	NA	0	0.14995	0.36	NA
662	Skookum Inlet_2008	2008-06-25	177	26	6	2008	55200	Skookum Inlet	Skookum Inlet	Puget Sound	47.143	-123.06354	1	20.7	27	23.8	16.6	NA	0	0.14995	0.36	NA
663	Mid Hammersley_2008	2008-06-25	177	26	6	2008	57600	Mid Hammersley	Hammersley Inlet	Puget Sound	47.20665	-123.01017	1	17.9	26	17.9	15.6	NA	0	0.14995	0.14995	NA
664	Chapman Cove_2008	2008-06-25	177	26	6	2008	61200	Chapman Cove	Oakland Bay	Puget Sound	47.22503	-123.0373	1	19.9	25	19.3	18.8	NA	0	0.14995	0.36	NA
665	Misery Point_2008	2008-06-26	178	26	6	2008	67200	Misery Point	Hood Canal 2	Hood Canal	47.65538347	-122.8284416	1	11.9	31	11.7	16.1	NA	0	0.14995	0.14995	NA
666	Belfair Park_2008	2008-06-30	182	27	6	2008	28800	Belfair Park	Hood Canal 9	Hood Canal	47.42855	-122.87437	1	17.7	12	22.4	22.6	NA	4.32279999997881	0.14995	22	NA
667	Admiralty Beach_2008	2008-06-30	182	27	6	2008	30000	Admiralty Beach	Hood Canal 6	Hood Canal	47.35040653	-123.0437679	1	18	16	17.8	11.1	NA	4.57273333330949	0.14995	2.3	NA
668	Sisters Point_2008	2008-06-30	182	27	6	2008	30600	Sisters Point	Hood Canal 7	Hood Canal	47.35876	-123.04118	1	20.2	30	18.5	17.9	NA	4.73939999997616	0.14995	2.3	NA
669	Hamma Hamma_2008	2008-06-30	182	27	6	2008	33000	Hamma Hamma	Hood Canal 5	Hood Canal	47.54319	-123.03878	1	21.1	24	16.7	17.8	NA	5.40606666664282	0.14995	0.36	NA
670	Cushman Park_2008	2008-06-30	182	27	6	2008	34800	Cushman Park	Hood Canal 5	Hood Canal	47.42040634	-123.1295553	1	16.7	25	18.2	22.9	NA	6.07286666664812	0.14995	0.14995	NA
671	Twanoh Park_2008	2008-06-30	182	27	6	2008	35100	Twanoh Park	Hood Canal 8	Hood Canal	47.38054	-122.95776	1	23.2	29	23.8	19.3	NA	5.90599999997351	0.14995	23	NA
672	Mike's Beach Resort_2008	2008-06-30	182	27	6	2008	36600	Mike's Beach Resort	Hood Canal 4	Hood Canal	47.55780685	-123.0246637	1	22.2	30	16.7	17.2	NA	6.82306666665607	0.14995	4.3	NA
673	Rocky Bay_2008	2008-06-30	182	27	6	2008	37800	Rocky Bay	Rocky Bay	Hood Canal	47.35595	-122.79679	1	26.8	28	20.1	18.7	NA	5.5718000000053	0.14995	0.14995	NA
674	East North Bay_2008	2008-06-30	182	27	6	2008	38100	East North Bay	Grays Harbor	Coastal Bays	46.97897	-124.03076	1	21.8	28	18.6	19.1	NA	0	0.14995	23	NA
675	Duckabush_2008	2008-06-30	182	27	6	2008	40200	Duckabush	Hood Canal 3	Hood Canal	47.64711	-122.92964	1	25.6	14	16.7	20.5	NA	7.32266666664018	0.14995	0.36	NA
676	Nahcotta Area_2008	2008-07-01	183	27	7	2008	32400	Nahcotta Area	Nahcotta	Coastal Bays	46.45461	-124.00977	1	14	24	14.8	17.8	NA	7.72220000002119	0.14995	9.3	NA
677	Dabob Bay_2008	2008-07-01	183	27	7	2008	36000	Dabob Bay	Dabob Bay	Hood Canal	47.76963	-122.82102	1	18	6	17.2	17.9	NA	5.6363999999894	7.5	7.5	NA
678	Mystery Bay_2008	2008-07-01	183	27	7	2008	39600	Mystery Bay	Mystery Bay	Hood Canal	48.0569	-122.69488	1	21.1	28	18.7	19.2	NA	6.46959999998411	0.14995	0.14995	NA
679	Eld Inlet_2008	2008-07-01	183	27	7	2008	43200	Eld Inlet	Eld Inlet	Puget Sound	47.11399	-122.94886	1	26.4	21	18.2	21.2	NA	6.30200000001325	0.36	75	NA
680	Quilcene Bay_2008	2008-07-01	183	27	7	2008	44400	Quilcene Bay	Quilcene Bay	Hood Canal	47.78746	-122.85935	1	23.6	18	15.7	19.2	NA	0	3.8	93	NA
681	Grays Harbor_2008	2008-07-01	183	27	7	2008	66600	Grays Harbor	Grays Harbor	Coastal Bays	46.862484	-124.071591	1	13.9	24	14	17	NA	0	0.92	93	NA
682	South Totten Inlet_2008	2008-07-02	184	27	7	2008	34200	South Totten Inlet	Totten Inlet	Puget Sound	47.11496	-123.02234	1	19.8	33	18	17.9	NA	2.86540000001589	0.36	4.3	NA
683	Misery Point_2008	2008-07-02	184	27	7	2008	35400	Misery Point	Hood Canal 2	Hood Canal	47.65538347	-122.8284416	1	22.8	NA	22.2	18.9	NA	5.11693333334393	0.14995	0.14995	NA
684	Skookum Inlet_2008	2008-07-02	184	27	7	2008	36000	Skookum Inlet	Skookum Inlet	Puget Sound	47.143	-123.06354	1	23.6	25	24	17.8	NA	3.53220000002119	0.14995	15	NA
685	Chapman Cove_2008	2008-07-02	184	27	7	2008	40500	Chapman Cove	Oakland Bay	Puget Sound	47.22503	-123.0373	1	23.8	27	21	20.9	NA	4.03159999999735	0.14995	2.3	NA
686	Scott Point_2008	2008-07-02	184	27	7	2008	40800	Scott Point	Samish Bay	Samish Bay	48.58865	-122.48548	1	22.8	9	15.1	18.9	NA	7.28413333336512	0.14995	2.3	NA
687	Mid Hammersley_2008	2008-07-02	184	27	7	2008	45000	Mid Hammersley	Hammersley Inlet	Puget Sound	47.20665	-123.01017	1	25.2	27	24.7	18.7	NA	5.28159999999735	0.14995	2.3	NA
688	Grays Harbor_2008	2008-07-07	189	28	7	2008	36900	Grays Harbor	Grays Harbor	Coastal Bays	46.862484	-124.071591	1	16.4	24	15.9	17.3	NA	4.77040000001589	0.14995	3.8	NA
689	Nahcotta Area_2008	2008-07-07	189	28	7	2008	45300	Nahcotta Area	Nahcotta	Coastal Bays	46.45461	-124.00977	1	21.1	22	17.7	17.8	NA	6.60333333333333	0.14995	2.3	NA
690	Scott Point_2008	2008-07-07	189	28	7	2008	52500	Scott Point	Samish Bay	Samish Bay	48.58865	-122.48548	1	22.9	27	17.7	21.17	NA	6.18473333332274	0.14995	2.3	NA
691	Eld Inlet_2008	2008-07-08	190	28	7	2008	53100	Eld Inlet	Eld Inlet	Puget Sound	47.11399	-122.94886	1	26.7	24	27	19.1	NA	2.07880000001854	0.14995	2.3	NA
692	South Totten Inlet_2008	2008-07-08	190	28	7	2008	55800	South Totten Inlet	Totten Inlet	Puget Sound	47.11496	-123.02234	1	27.7	25	26.2	20.5	NA	2.66200000001325	0.36	4.3	NA
693	Skookum Inlet_2008	2008-07-08	190	28	7	2008	57000	Skookum Inlet	Skookum Inlet	Puget Sound	47.143	-123.06354	1	26.9	23	30.3	23.6	NA	3.16213333335188	0.14995	2.3	NA
694	Mid Hammersley_2008	2008-07-08	190	28	7	2008	62700	Mid Hammersley	Hammersley Inlet	Puget Sound	47.20665	-123.01017	1	26.5	26	19.3	19.8	NA	4.16166666666667	0.14995	1.5	NA
695	Chapman Cove_2008	2008-07-08	190	28	7	2008	67500	Chapman Cove	Oakland Bay	Puget Sound	47.22503	-123.0373	1	24.4	29	27.3	23.1	NA	5.57840000000265	0.14995	0.92	NA
696	Mystery Bay_2008	2008-07-09	191	28	7	2008	21000	Mystery Bay	Mystery Bay	Hood Canal	48.0569	-122.69488	1	14.1	35	13.1	17.5	NA	0	2.3	2.3	NA
697	Misery Point_2008	2008-07-09	191	28	7	2008	22800	Misery Point	Hood Canal 2	Hood Canal	47.65538347	-122.8284416	1	13.3	30	14.7	17.4	NA	0	0.14995	2.3	NA
698	Rocky Bay_2008	2008-07-09	191	28	7	2008	27000	Rocky Bay	Rocky Bay	Hood Canal	47.35595	-122.79679	1	12.8	31	15.1	16.3	NA	0	0.36	2.3	NA
699	Dabob Bay_2008	2008-07-09	191	28	7	2008	28800	Dabob Bay	Dabob Bay	Hood Canal	47.76963	-122.82102	1	17.4	17	15.1	17.7	NA	0	1.5	4.3	NA
700	East North Bay_2008	2008-07-09	191	28	7	2008	28800	East North Bay	Grays Harbor	Coastal Bays	46.97897	-124.03076	1	15.6	30	20.4	17.2	NA	0	0.14995	150	NA
701	Admiralty Beach_2008	2008-07-10	192	28	7	2008	19500	Admiralty Beach	Hood Canal 6	Hood Canal	47.35040653	-123.0437679	1	16.9	29	11.3	18.3	NA	0	0.36	430	NA
702	Cushman Park_2008	2008-07-10	192	28	7	2008	21000	Cushman Park	Hood Canal 5	Hood Canal	47.42040634	-123.1295553	1	11	30	10.9	18.9	NA	0	0.14995	23	NA
703	Hamma Hamma_2008	2008-07-10	192	28	7	2008	21600	Hamma Hamma	Hood Canal 5	Hood Canal	47.54319	-123.03878	1	16	34	12.3	18.1	NA	0	0.14995	9.3	NA
704	Twanoh Park_2008	2008-07-10	192	28	7	2008	23400	Twanoh Park	Hood Canal 8	Hood Canal	47.38054	-122.95776	1	11.2	28	10.9	20.3	NA	0	0.14995	930	NA
705	Belfair Park_2008	2008-07-10	192	28	7	2008	26100	Belfair Park	Hood Canal 9	Hood Canal	47.42855	-122.87437	1	12.8	25	12.1	18.5	NA	0	0.14995	220	NA
706	Sisters Point_2008	2008-07-10	192	28	7	2008	27900	Sisters Point	Hood Canal 7	Hood Canal	47.35876	-123.04118	1	13.8	28	14.8	20	NA	0	0.14995	9300	NA
707	Duckabush_2008	2008-07-10	192	28	7	2008	30600	Duckabush	Hood Canal 3	Hood Canal	47.64711	-122.92964	1	18.6	20	15.7	15.3	NA	0	0.14995	23	NA
708	Mike's Beach Resort_2008	2008-07-10	192	28	7	2008	34800	Mike's Beach Resort	Hood Canal 4	Hood Canal	47.55780685	-123.0246637	1	19.1	5	17.1	20.4	NA	0	4.3	2300	NA
709	Quilcene Bay_2008	2008-07-10	192	28	7	2008	41400	Quilcene Bay	Quilcene Bay	Hood Canal	47.78746	-122.85935	1	19.9	27	19.3	22.3	NA	0	150	2300	NA
710	Quilcene Bay_2008	2008-07-14	196	29	7	2008	33900	Quilcene Bay	Quilcene Bay	Hood Canal	47.78746	-122.85935	1	31.2	27	27.6	21.7	NA	5.88766666664018	1.5	93	NA
711	East North Bay_2008	2008-07-14	196	29	7	2008	36000	East North Bay	Grays Harbor	Coastal Bays	46.97897	-124.03076	1	24.2	19	15.6	18.9	NA	0	0.14995	9.3	NA
712	Dabob Bay_2008	2008-07-14	196	29	7	2008	37200	Dabob Bay	Dabob Bay	Hood Canal	47.76963	-122.82102	1	24.9	17	25.9	20.9	NA	6.72093333330419	7.5	43	NA
713	Mystery Bay_2008	2008-07-14	196	29	7	2008	39600	Mystery Bay	Mystery Bay	Hood Canal	48.0569	-122.69488	1	25.9	29	17.4	20.9	NA	7.30419999996821	0.14995	0.14995	NA
714	Rocky Bay_2008	2008-07-14	196	29	7	2008	39600	Rocky Bay	Rocky Bay	Hood Canal	47.35595	-122.79679	1	28	28	25.1	21.2	NA	6.13659999999735	0.14995	2.3	NA
715	Eld Inlet_2008	2008-07-14	196	29	7	2008	42300	Eld Inlet	Eld Inlet	Puget Sound	47.11399	-122.94886	1	27.4	25	16.2	21.5	NA	6.71979999999205	7.5	2300	NA
716	Misery Point_2008	2008-07-14	196	29	7	2008	45000	Misery Point	Hood Canal 2	Hood Canal	47.65538347	-122.8284416	1	32.9	26	22.2	20.3	NA	0	0.14995	4.3	NA
717	Mike's Beach Resort_2008	2008-07-15	197	29	7	2008	38700	Mike's Beach Resort	Hood Canal 4	Hood Canal	47.55780685	-123.0246637	1	25.7	29	22.7	20.1	NA	6.95159999999735	0.36	430	NA
718	Sisters Point_2008	2008-07-15	197	29	7	2008	38880	Sisters Point	Hood Canal 7	Hood Canal	47.35876	-123.04118	1	31.1	25	17.3	21.3	NA	6.66799999998675	0.14995	220002	NA
719	Duckabush_2008	2008-07-15	197	29	7	2008	41400	Duckabush	Hood Canal 3	Hood Canal	47.64711	-122.92964	1	26.6	25	21.5	23.3	NA	7.20119999998146	0.14995	430	NA
720	Belfair Park_2008	2008-07-15	197	29	7	2008	41880	Belfair Park	Hood Canal 9	Hood Canal	47.42855	-122.87437	1	26.7	6	19.5	21.2	NA	7.50133333332009	0.14995	2300	NA
721	Hamma Hamma_2008	2008-07-15	197	29	7	2008	45000	Hamma Hamma	Hood Canal 5	Hood Canal	47.54319	-123.03878	1	29.9	9	23.1	11.4	NA	0	4.3	93	NA
722	Twanoh Park_2008	2008-07-15	197	29	7	2008	45000	Twanoh Park	Hood Canal 8	Hood Canal	47.38054	-122.95776	1	34.9	18	29.6	23.7	NA	0	0.14995	220002	NA
723	Grays Harbor_2008	2008-07-16	198	29	7	2008	25500	Grays Harbor	Grays Harbor	Coastal Bays	46.862484	-124.071591	1	12.8	30	11.8	17.8	NA	5.76773333330949	0.92	9.3	NA
724	Admiralty Beach_2008	2008-07-16	198	29	7	2008	33300	Admiralty Beach	Hood Canal 6	Hood Canal	47.35040653	-123.0437679	1	17.3	22	16.5	19.8	NA	4.59840000000265	0.14995	23	NA
725	Cushman Park_2008	2008-07-16	198	29	7	2008	35100	Cushman Park	Hood Canal 5	Hood Canal	47.42040634	-123.1295553	1	18.8	27	17.9	20.6	NA	5.1818000000053	0.14995	43	NA
726	Nahcotta Area_2008	2008-07-16	198	29	7	2008	36900	Nahcotta Area	Nahcotta	Coastal Bays	46.45461	-124.00977	1	15.4	29	12.3	18.2	NA	0	0.14995	2.3	NA
727	Chapman Cove_2008	2008-07-16	198	29	7	2008	39600	Chapman Cove	Oakland Bay	Puget Sound	47.22503	-123.0373	1	17.8	30	14.2	19	NA	4.0131999999947	0.14995	15	NA
728	Scott Point_2008	2008-07-17	199	29	7	2008	33300	Scott Point	Samish Bay	Samish Bay	48.58865	-122.48548	1	15.8	32	13.8	16.3	NA	4.99619999998146	0.92	1.5	NA
729	Fish Point_2008	2008-07-17	199	29	7	2008	35400	Fish Point	Samish Bay	Samish Bay	48.57692	-122.49496	1	17.8	28	13.3	17.5	NA	5.49613333331214	0.14995	43	NA
730	South Totten Inlet_2008	2008-07-17	199	29	7	2008	40200	South Totten Inlet	Totten Inlet	Puget Sound	47.11496	-123.02234	1	17.5	35	12.9	18.5	NA	4.16066666669316	0.14995	23	NA
731	Skookum Inlet_2008	2008-07-17	199	29	7	2008	43500	Skookum Inlet	Skookum Inlet	Puget Sound	47.143	-123.06354	1	19.8	35	14.2	18.2	NA	5.24413333336512	0.14995	4.3	NA
732	Mid Hammersley_2008	2008-07-17	199	29	7	2008	46200	Mid Hammersley	Hammersley Inlet	Puget Sound	47.20665	-123.01017	1	17.3	33	13.9	19.5	NA	5.16013333333863	0.14995	2.3	NA
733	Twanoh Park_2008	2008-07-21	203	30	7	2008	44100	Twanoh Park	Hood Canal 8	Hood Canal	47.38054	-122.95776	1	24.7	12	22.8	20.3	NA	3.41580000003179	0.14995	930	NA
734	Hamma Hamma_2008	2008-07-21	203	30	7	2008	46200	Hamma Hamma	Hood Canal 5	Hood Canal	47.54319	-123.03878	1	24.7	6	17	12.7	NA	4.08253333330154	0.92	43	NA
735	Mike's Beach Resort_2008	2008-07-21	203	30	7	2008	48000	Mike's Beach Resort	Hood Canal 4	Hood Canal	47.55780685	-123.0246637	1	25.1	28	17.6	21.2	NA	4.99953333331479	9.3	230	NA
736	Sisters Point_2008	2008-07-21	203	30	7	2008	48600	Sisters Point	Hood Canal 7	Hood Canal	47.35876	-123.04118	1	27.7	22	21.7	18.4	NA	4.83259999997086	0.14995	4300	NA
737	Duckabush_2008	2008-07-21	203	30	7	2008	50400	Duckabush	Hood Canal 3	Hood Canal	47.64711	-122.92964	1	29.1	11	18.5	23.3	NA	5.16580000003179	0.14995	93	NA
738	Belfair Park_2008	2008-07-21	203	30	7	2008	51300	Belfair Park	Hood Canal 9	Hood Canal	47.42855	-122.87437	1	31.2	15	25	23.8	NA	5.49919999996821	0.14995	2300	NA
739	Hamma Hamma_2008	2008-07-22	204	30	7	2008	0	Hamma Hamma	Hood Canal 5	Hood Canal	47.54319	-123.03878	1	NA	NA	13.9	NA	NA	0	0.14995	0.14995	NA
740	Misery Point_2008	2008-07-22	204	30	7	2008	44100	Misery Point	Hood Canal 2	Hood Canal	47.65538347	-122.8284416	1	18.2	29	15.7	18.3	NA	2.56259999997086	0.14995	230	NA
741	Quilcene Bay_2008	2008-07-22	204	30	7	2008	47700	Quilcene Bay	Quilcene Bay	Hood Canal	47.78746	-122.85935	1	20.8	18	15.8	19.6	NA	3.39580000003179	0.74	43	NA
742	Dabob Bay_2008	2008-07-22	204	30	7	2008	50100	Dabob Bay	Dabob Bay	Hood Canal	47.76963	-122.82102	1	22.3	10	16.1	19.1	NA	3.89566666669316	1.5	43	NA
743	Rocky Bay_2008	2008-07-22	204	30	7	2008	51000	Rocky Bay	Rocky Bay	Hood Canal	47.35595	-122.79679	1	17.3	30	13.9	18.9	NA	2.97806666665607	0.14995	4.3	NA
744	East North Bay_2008	2008-07-22	204	30	7	2008	52200	East North Bay	Grays Harbor	Coastal Bays	46.97897	-124.03076	1	17.8	31	17.9	19.2	NA	0	0.14995	4.3	NA
745	Mystery Bay_2008	2008-07-22	204	30	7	2008	53700	Mystery Bay	Mystery Bay	Hood Canal	48.0569	-122.69488	1	20.9	34	15.2	17.5	NA	5.14586666663488	0.14995	0.3	NA
746	Grays Harbor_2008	2008-07-23	205	30	7	2008	35700	Grays Harbor	Grays Harbor	Coastal Bays	46.862484	-124.071591	1	17.1	31	14.6	17.1	NA	3.71286666664812	0.14995	0.92	NA
747	Nahcotta Area_2008	2008-07-23	205	30	7	2008	43800	Nahcotta Area	Nahcotta	Coastal Bays	46.45461	-124.00977	1	19.5	33	15.1	17.3	NA	0	0.14995	0.92	NA
748	Scott Point_2008	2008-07-23	205	30	7	2008	47700	Scott Point	Samish Bay	Samish Bay	48.58865	-122.48548	1	20.4	30	15.2	16.5	NA	2.45919999996821	0.14995	0.14995	NA
749	Eld Inlet_2008	2008-07-23	205	30	7	2008	57000	Eld Inlet	Eld Inlet	Puget Sound	47.11399	-122.94886	1	22.5	35	14.7	18.2	NA	0	0.36	23	NA
750	Skookum Inlet_2008	2008-07-24	206	30	7	2008	19800	Skookum Inlet	Skookum Inlet	Puget Sound	47.143	-123.06354	1	8.6	29	7.8	17	NA	0	0.14995	23	NA
751	Potlatch Park_2008	2008-07-24	206	30	7	2008	21600	Potlatch Park	Annas Bay	Hood Canal	47.36011	-123.15604	1	10.5	32	9.7	15.3	NA	0	0.14995	43	NA
752	Mid Hammersley_2008	2008-07-24	206	30	7	2008	22500	Mid Hammersley	Hammersley Inlet	Puget Sound	47.20665	-123.01017	1	NA	32	10	17.6	NA	0	0.14995	2.3	NA
753	Admiralty Beach_2008	2008-07-24	206	30	7	2008	23700	Admiralty Beach	Hood Canal 6	Hood Canal	47.35040653	-123.0437679	1	11	31	10.8	15.7	NA	0	0.14995	4300	NA
754	Chapman Cove_2008	2008-07-24	206	30	7	2008	27600	Chapman Cove	Oakland Bay	Puget Sound	47.22503	-123.0373	1	15.6	32	12	16.8	NA	0	0.14995	4.3	NA
755	Hamma Hamma_2008	2008-07-28	210	31	7	2008	28200	Hamma Hamma	Hood Canal 5	Hood Canal	47.54319	-123.03878	1	16.5	27	20.2	19.7	NA	5.20313333332539	0.14995	93	NA
756	Twanoh Park_2008	2008-07-28	210	31	7	2008	29700	Twanoh Park	Hood Canal 8	Hood Canal	47.38054	-122.95776	1	15.1	25	11.9	17.2	NA	5.5363999999894	0.14995	430	NA
757	Mike's Beach Resort_2008	2008-07-28	210	31	7	2008	30600	Mike's Beach Resort	Hood Canal 4	Hood Canal	47.55780685	-123.0246637	1	19.7	31	19	17.7	NA	6.37020000000795	0.14995	43	NA
758	Duckabush_2008	2008-07-28	210	31	7	2008	33300	Duckabush	Hood Canal 3	Hood Canal	47.64711	-122.92964	1	18.2	32	13.6	18.4	NA	6.5363999999894	0.14995	430	NA
759	Sisters Point_2008	2008-07-28	210	31	7	2008	33600	Sisters Point	Hood Canal 7	Hood Canal	47.35876	-123.04118	1	18.3	28	8.61	16.7	NA	6.61973333332274	0.14995	150	NA
760	Belfair Park_2008	2008-07-28	210	31	7	2008	36000	Belfair Park	Hood Canal 9	Hood Canal	47.42855	-122.87437	1	18.9	3	13.3	16.7	NA	7.4531999999947	0.14995	93	NA
761	Dabob Bay_2008	2008-07-29	211	31	7	2008	30600	Dabob Bay	Dabob Bay	Hood Canal	47.76963	-122.82102	1	16.5	25	15.2	15.3	NA	5.18340000000265	0.14995	9.3	NA
762	Misery Point_2008	2008-07-29	211	31	7	2008	32100	Misery Point	Hood Canal 2	Hood Canal	47.65538347	-122.8284416	1	14.9	31	14.1	16	NA	5.93366666667991	0.14995	93	NA
763	Quilcene Bay_2008	2008-07-29	211	31	7	2008	33300	Quilcene Bay	Quilcene Bay	Hood Canal	47.78746	-122.85935	1	18.3	27	17.1	17.7	NA	6.0168000000053	0.14995	220	NA
764	Rocky Bay_2008	2008-07-29	211	31	7	2008	37800	Rocky Bay	Rocky Bay	Hood Canal	47.35595	-122.79679	1	15.9	32	12	17.1	NA	6.01580000003179	0.14995	4.3	NA
765	Mystery Bay_2008	2008-07-29	211	31	7	2008	39000	Mystery Bay	Mystery Bay	Hood Canal	48.0569	-122.69488	1	16.1	33	14.5	15.1	NA	7.34993333333068	0.14995	0.14995	NA
766	East North Bay_2008	2008-07-29	211	31	7	2008	41700	East North Bay	Grays Harbor	Coastal Bays	46.97897	-124.03076	1	16.1	33	12.5	16.7	NA	0	0.14995	23	NA
767	Grays Harbor_2008	2008-07-30	212	31	7	2008	22500	Grays Harbor	Grays Harbor	Coastal Bays	46.862484	-124.071591	1	12.7	30	12.9	16	NA	5.6663999999894	0.14995	22	NA
768	Nahcotta Area_2008	2008-07-30	212	31	7	2008	29700	Nahcotta Area	Nahcotta	Coastal Bays	46.45461	-124.00977	1	15.5	30	16.1	16.8	NA	7.16599999997351	0.36	2.3	NA
769	Eld Inlet_2008	2008-07-30	212	31	7	2008	37200	Eld Inlet	Eld Inlet	Puget Sound	47.11399	-122.94886	1	16.3	28	13.5	17	NA	4.82913333336512	0.14995	3.8	NA
770	South Totten Inlet_2008	2008-07-30	212	31	7	2008	41400	South Totten Inlet	Totten Inlet	Puget Sound	47.11496	-123.02234	1	18.5	31	12.1	17.4	NA	5.82900000002649	0.14995	23	NA
771	Skookum Inlet_2008	2008-07-30	212	31	7	2008	45000	Skookum Inlet	Skookum Inlet	Puget Sound	47.143	-123.06354	1	20	29	16.7	17.6	NA	6.99580000003179	0.14995	38	NA
772	Mid Hammersley_2008	2008-07-30	212	31	7	2008	46800	Mid Hammersley	Hammersley Inlet	Puget Sound	47.20665	-123.01017	1	22.5	27	18.2	16.7	NA	6.6618000000053	0.14995	4.3	NA
773	Chapman Cove_2008	2008-07-30	212	31	7	2008	51000	Chapman Cove	Oakland Bay	Puget Sound	47.22503	-123.0373	1	22.4	26	13.1	20.3	NA	7.91186666667461	0.14995	22	NA
774	Scott Point_2008	2008-07-31	213	31	7	2008	36900	Scott Point	Samish Bay	Samish Bay	48.58865	-122.48548	1	16.5	28	12.5	16.5	NA	6.39459999998411	0.14995	0.14995	NA
775	Cushman Park_2008	2008-07-31	213	31	7	2008	37800	Cushman Park	Hood Canal 5	Hood Canal	47.42040634	-123.1295553	1	21.7	10	16.2	15.6	NA	5.81060000002384	0.14995	75	NA
776	Admiralty Beach_2008	2008-07-31	213	31	7	2008	39600	Admiralty Beach	Hood Canal 6	Hood Canal	47.35040653	-123.0437679	1	20.1	25	21.4	14.3	NA	6.14380000001854	0.14995	23	NA
777	Eld Inlet_2008	2008-08-03	216	32	8	2008	44100	Eld Inlet	Eld Inlet	Puget Sound	47.11399	-122.94886	1	22.6	32	18.6	16.8	NA	3.33299999998675	0.14995	23	NA
778	South Totten Inlet_2008	2008-08-03	216	32	8	2008	47700	South Totten Inlet	Totten Inlet	Puget Sound	47.11496	-123.02234	1	19.6	30	19.4	17.9	NA	4.08279999997881	0.14995	23	NA
779	Skookum Inlet_2008	2008-08-03	216	32	8	2008	50400	Skookum Inlet	Skookum Inlet	Puget Sound	47.143	-123.06354	1	30.6	24	30.1	19.2	NA	4.99959999998411	0.14995	43	NA
780	Cushman Park_2008	2008-08-03	216	32	8	2008	52200	Cushman Park	Hood Canal 5	Hood Canal	47.42040634	-123.1295553	1	16.5	15	16	16.9	NA	7.16759999997086	0.14995	93	NA
781	Mid Hammersley_2008	2008-08-03	216	32	8	2008	52200	Mid Hammersley	Hammersley Inlet	Puget Sound	47.20665	-123.01017	1	27	29	20.7	16.1	NA	4.83240000002914	0.92	9.3	NA
782	Chapman Cove_2008	2008-08-03	216	32	8	2008	55800	Chapman Cove	Oakland Bay	Puget Sound	47.22503	-123.0373	1	26.5	25	22.5	23.6	NA	5.83240000002914	0.14995	430	NA
783	Hamma Hamma_2008	2008-08-03	216	32	8	2008	55800	Hamma Hamma	Hood Canal 5	Hood Canal	47.54319	-123.03878	1	28.6	18	15.5	17.7	NA	7.75060000002384	9.3	430	NA
784	Sisters Point_2008	2008-08-04	217	32	8	2008	47700	Sisters Point	Hood Canal 7	Hood Canal	47.35876	-123.04118	1	22.6	25	20.9	17.1	NA	4.56400000002649	0.36	930	NA
785	Belfair Park_2008	2008-08-04	217	32	8	2008	49500	Belfair Park	Hood Canal 9	Hood Canal	47.42855	-122.87437	1	23.9	10	28	20.4	NA	4.98060000002384	0.14995	230	NA
786	Duckabush_2008	2008-08-04	217	32	8	2008	49500	Duckabush	Hood Canal 3	Hood Canal	47.64711	-122.92964	1	30.5	14	22.5	21.5	NA	4.89720000002119	0.14995	23	NA
787	Twanoh Park_2008	2008-08-04	217	32	8	2008	52200	Twanoh Park	Hood Canal 8	Hood Canal	47.38054	-122.95776	1	27.8	20	23.8	18.6	NA	5.56380000001854	0.14995	3850	NA
788	Mike's Beach Resort_2008	2008-08-04	217	32	8	2008	52800	Mike's Beach Resort	Hood Canal 4	Hood Canal	47.55780685	-123.0246637	1	30.4	21	22.9	18.9	NA	6.31426666663753	0.36	22	NA
789	Admiralty Beach_2008	2008-08-04	217	32	8	2008	55500	Admiralty Beach	Hood Canal 6	Hood Canal	47.35040653	-123.0437679	1	32.6	25	23.1	16.5	NA	6.73066666669316	9.3	4300	NA
790	East North Bay_2008	2008-08-04	217	32	8	2008	55800	East North Bay	Grays Harbor	Coastal Bays	46.97897	-124.03076	1	31.7	28	26.2	22.7	NA	0	0.14995	93	NA
791	Rocky Bay_2008	2008-08-04	217	32	8	2008	58500	Rocky Bay	Rocky Bay	Hood Canal	47.35595	-122.79679	1	27.8	23	31.8	22.3	NA	6.47979999999205	0.14995	93	NA
792	Mystery Bay_2008	2008-08-05	218	32	8	2008	47400	Mystery Bay	Mystery Bay	Hood Canal	48.0569	-122.69488	1	22.9	32	17.4	20.7	NA	2.79346666667196	0.36	0.36	NA
793	Scott Point_2008	2008-08-05	218	32	8	2008	49500	Scott Point	Samish Bay	Samish Bay	48.58865	-122.48548	1	20	23	21.2	19	NA	4.62779999997881	0.14995	0.36	NA
794	Dabob Bay_2008	2008-08-05	218	32	8	2008	51900	Dabob Bay	Dabob Bay	Hood Canal	47.76963	-122.82102	1	28.5	12	28.2	27.3	NA	4.04346666667197	0.36	43	NA
795	Quilcene Bay_2008	2008-08-05	218	32	8	2008	54600	Quilcene Bay	Quilcene Bay	Hood Canal	47.78746	-122.85935	1	33.2	21	28.1	19.6	NA	4.96026666667726	0.74	24000	NA
796	Misery Point_2008	2008-08-05	218	32	8	2008	59400	Misery Point	Hood Canal 2	Hood Canal	47.65538347	-122.8284416	1	34.6	26	20.9	18.9	NA	6.46040000001589	0.14995	1500	NA
797	Nahcotta Area_2008	2008-08-06	219	32	8	2008	35100	Nahcotta Area	Nahcotta	Coastal Bays	46.45461	-124.00977	1	9.9	31	NA	NA	NA	0	0.14995	0.92	NA
798	Nahcotta Area_2008	2008-08-06	219	32	8	2008	45300	Nahcotta Area	Nahcotta	Coastal Bays	46.45461	-124.00977	1	16.5	34	12.9	16.9	NA	0	NA	NA	NA
799	Grays Harbor_2008	2008-08-06	219	32	8	2008	47700	Grays Harbor	Grays Harbor	Coastal Bays	46.862484	-124.071591	1	19.6	32	14.7	17.7	NA	6.86080000003179	NA	NA	NA
800	Twanoh Park_2008	2008-08-11	224	33	8	2008	27600	Twanoh Park	Hood Canal 8	Hood Canal	47.38054	-122.95776	1	17	26	14.2	17.3	NA	4.93446666664547	0.14995	93	NA
801	Mike's Beach Resort_2008	2008-08-11	224	33	8	2008	29400	Mike's Beach Resort	Hood Canal 4	Hood Canal	47.55780685	-123.0246637	1	16.7	31	16.8	15.3	NA	6.01826666666402	0.36	75	NA
802	Duckabush_2008	2008-08-11	224	33	8	2008	33300	Duckabush	Hood Canal 3	Hood Canal	47.64711	-122.92964	1	18.3	16	19.9	17.3	NA	6.60119999998146	0.14995	93	NA
803	Sisters Point_2008	2008-08-11	224	33	8	2008	35100	Sisters Point	Hood Canal 7	Hood Canal	47.35876	-123.04118	1	18.2	27	14.2	16.9	NA	7.10119999998146	0.14995	43	NA
804	Hamma Hamma_2008	2008-08-11	224	33	8	2008	37800	Hamma Hamma	Hood Canal 5	Hood Canal	47.54319	-123.03878	1	22.7	20	19.1	15.9	NA	7.93459999998411	0.14995	23	NA
805	Belfair Park_2008	2008-08-11	224	33	8	2008	38100	Belfair Park	Hood Canal 9	Hood Canal	47.42855	-122.87437	1	20.6	3	14.4	16.1	NA	8.01793333331744	0.14995	4300	NA
806	Dabob Bay_2008	2008-08-12	225	33	8	2008	29700	Dabob Bay	Dabob Bay	Hood Canal	47.76963	-122.82102	1	21.1	13	20.2	18.4	NA	4.9981999999947	0.14995	93	NA
807	Rocky Bay_2008	2008-08-12	225	33	8	2008	31500	Rocky Bay	Rocky Bay	Hood Canal	47.35595	-122.79679	1	18.3	24	16	18.5	NA	4.33060000002384	0.36	9.3	NA
808	Quilcene Bay_2008	2008-08-12	225	33	8	2008	33000	Quilcene Bay	Quilcene Bay	Hood Canal	47.78746	-122.85935	1	26.7	29	21.4	18.3	NA	6.08166666666667	0.14995	230	NA
809	East North Bay_2008	2008-08-12	225	33	8	2008	34500	East North Bay	Grays Harbor	Coastal Bays	46.97897	-124.03076	1	22.2	25	15.9	19.1	NA	8.08293333331744	0.14995	7.5	NA
810	Mystery Bay_2008	2008-08-12	225	33	8	2008	37800	Mystery Bay	Mystery Bay	Hood Canal	48.0569	-122.69488	1	21.7	31	20.1	17.3	NA	7.33159999999735	1.5	1.5	NA
811	Misery Point_2008	2008-08-12	225	33	8	2008	38700	Misery Point	Hood Canal 2	Hood Canal	47.65538347	-122.8284416	1	29.5	24	22.1	18.5	NA	7.8318000000053	0.14995	23	NA
812	Grays Harbor_2008	2008-08-13	226	33	8	2008	19800	Grays Harbor	Grays Harbor	Coastal Bays	46.862484	-124.071591	1	12.2	30	15.6	18	NA	5.06459999998411	0.14995	2.3	NA
813	Nahcotta Area_2008	2008-08-13	226	33	8	2008	27900	Nahcotta Area	Nahcotta	Coastal Bays	46.45461	-124.00977	1	15.6	30	17.6	17.7	NA	6.81419999996821	0.14995	0.14995	NA
814	Eld Inlet_2008	2008-08-13	226	33	8	2008	33000	Eld Inlet	Eld Inlet	Puget Sound	47.11399	-122.94886	1	23.4	27	15.5	17.8	NA	3.81066666669316	0.36	43	NA
815	Skookum Inlet_2008	2008-08-13	226	33	8	2008	36000	Skookum Inlet	Skookum Inlet	Puget Sound	47.143	-123.06354	1	26.8	26	19.1	17.5	NA	4.64400000002649	0.14995	93	NA
816	Mid Hammersley_2008	2008-08-13	226	33	8	2008	38700	Mid Hammersley	Hammersley Inlet	Puget Sound	47.20665	-123.01017	1	23.2	25	16.1	16.4	NA	4.56	0.14995	23	NA
817	Chapman Cove_2008	2008-08-13	226	33	8	2008	41400	Chapman Cove	Oakland Bay	Puget Sound	47.22503	-123.0373	1	27.4	20	19.7	20	NA	5.31	0.14995	75	NA
818	South Totten Inlet_2008	2008-08-13	226	33	8	2008	45900	South Totten Inlet	Totten Inlet	Puget Sound	47.11496	-123.02234	1	30.2	28	17.2	20.9	NA	7.22720000002119	2.3	1500	NA
819	Cushman Park_2008	2008-08-14	227	33	8	2008	34800	Cushman Park	Hood Canal 5	Hood Canal	47.42040634	-123.1295553	1	25.2	25	15.6	15.6	NA	5.20886666668786	0.14995	23	NA
820	Admiralty Beach_2008	2008-08-14	227	33	8	2008	36600	Admiralty Beach	Hood Canal 6	Hood Canal	47.35040653	-123.0437679	1	26.8	18	14.7	15.7	NA	5.54206666668256	0.14995	15	NA
821	Scott Point_2008	2008-08-14	227	33	8	2008	37800	Scott Point	Samish Bay	Samish Bay	48.58865	-122.48548	1	23.6	20	22	20.5	NA	7.1263999999894	1.5	1.5	NA
822	Fish Point_2008	2008-08-14	227	33	8	2008	39600	Fish Point	Samish Bay	Samish Bay	48.57692	-122.49496	1	22.2	19	23.6	21.2	NA	7.54299999998675	0.14995	0.14995	NA
823	Admiralty Beach_2008	2008-08-15	228	34	8	2008	43800	Admiralty Beach	Hood Canal 6	Hood Canal	47.35040653	-123.0437679	1	22.7	20	18.2	18.3	NA	6.85566666669316	4.3	1500	NA
824	Duckabush_2008	2008-08-15	228	33	8	2008	50100	Duckabush	Hood Canal 3	Hood Canal	47.64711	-122.92964	1	24.5	30	20.9	21.1	NA	0	0.14995	230	NA
825	Potlatch Park_2008	2008-08-17	230	34	8	2008	42000	Potlatch Park	Annas Bay	Hood Canal	47.36011	-123.15604	1	22.4	25	17.6	18.8	NA	4.64926666663753	0.14995	430	NA
826	Mike's Beach Resort_2008	2008-08-17	230	34	8	2008	47400	Mike's Beach Resort	Hood Canal 4	Hood Canal	47.55780685	-123.0246637	1	24.3	26	18.1	18.5	NA	6.39946666664547	0.36	430	NA
827	Hamma Hamma_2008	2008-08-17	230	34	8	2008	52560	Hamma Hamma	Hood Canal 5	Hood Canal	47.54319	-123.03878	1	26.2	26	20.9	18.1	NA	7.41580000003179	15	930	NA
828	Belfair Park_2008	2008-08-18	231	34	8	2008	41400	Belfair Park	Hood Canal 9	Hood Canal	47.42855	-122.87437	1	16.1	27	18.4	20.7	NA	3.37919999996821	0.14995	380	NA
829	Mystery Bay_2008	2008-08-18	231	34	8	2008	42000	Mystery Bay	Mystery Bay	Hood Canal	48.0569	-122.69488	1	16.2	35	15.2	16.9	NA	3.46246666669846	0.14995	0.3	NA
830	Sisters Point_2008	2008-08-18	231	34	8	2008	45000	Sisters Point	Hood Canal 7	Hood Canal	47.35876	-123.04118	1	20	27	21.5	18.1	NA	4.46259999997086	0.36	930	NA
831	Dabob Bay_2008	2008-08-18	231	34	8	2008	46500	Dabob Bay	Dabob Bay	Hood Canal	47.76963	-122.82102	1	19.8	11	15.7	18.3	NA	4.71246666669846	0.36	93	NA
832	Twanoh Park_2008	2008-08-18	231	34	8	2008	47700	Twanoh Park	Hood Canal 8	Hood Canal	47.38054	-122.95776	1	16.8	25	19.2	19.7	NA	4.96240000002914	0.36	9300	NA
833	Quilcene Bay_2008	2008-08-18	231	34	8	2008	49200	Quilcene Bay	Quilcene Bay	Hood Canal	47.78746	-122.85935	1	22	26	17.2	18.7	NA	5.62926666663753	0.92	4300	NA
834	East North Bay_2008	2008-08-18	231	34	8	2008	50400	East North Bay	Grays Harbor	Coastal Bays	46.97897	-124.03076	1	18.3	30	17.7	19.2	NA	0	0.36	380	NA
835	Rocky Bay_2008	2008-08-18	231	34	8	2008	52800	Rocky Bay	Rocky Bay	Hood Canal	47.35595	-122.79679	1	17.1	30	16.6	18.7	NA	5.46166666666667	0.14995	230	NA
836	Misery Point_2008	2008-08-19	232	34	8	2008	44700	Misery Point	Hood Canal 2	Hood Canal	47.65538347	-122.8284416	1	25.5	28	18.4	18.7	NA	3.19246666669846	0.14995	4.3	NA
837	Eld Inlet_2008	2008-08-19	232	34	8	2008	48600	Eld Inlet	Eld Inlet	Puget Sound	47.11399	-122.94886	1	20	29	19.9	18	NA	2.85799999998675	NA	NA	NA
838	South Totten Inlet_2008	2008-08-19	232	34	8	2008	51300	South Totten Inlet	Totten Inlet	Puget Sound	47.11496	-123.02234	1	19.4	30	19.3	19.7	NA	3.44119999998146	NA	NA	NA
839	Skookum Inlet_2008	2008-08-19	232	34	8	2008	53100	Skookum Inlet	Skookum Inlet	Puget Sound	47.143	-123.06354	1	21.7	27	24.3	18	NA	4.02459999998411	NA	NA	NA
840	Mid Hammersley_2008	2008-08-19	232	34	8	2008	55800	Mid Hammersley	Hammersley Inlet	Puget Sound	47.20665	-123.01017	1	20	29	17.2	17.9	NA	4.27419999996821	NA	NA	NA
841	Chapman Cove_2008	2008-08-19	232	34	8	2008	58200	Chapman Cove	Oakland Bay	Puget Sound	47.22503	-123.0373	1	18.9	26	19.3	20.5	NA	4.94086666663488	NA	NA	NA
842	Scott Point_2008	2008-08-25	238	35	8	2008	26700	Scott Point	Samish Bay	Samish Bay	48.58865	-122.48548	1	15.7	12	13	15.3	NA	7.25126666665077	0.14995	4.3	NA
843	Cushman Park_2008	2008-08-25	238	35	8	2008	30000	Cushman Park	Hood Canal 5	Hood Canal	47.42040634	-123.1295553	1	15.1	30	13.5	14.8	NA	7.08373333334923	0.14995	4.3	NA
844	Admiralty Beach_2008	2008-08-25	238	35	8	2008	31500	Admiralty Beach	Hood Canal 6	Hood Canal	47.35040653	-123.0437679	1	14.3	28	13.6	13.6	NA	7.41700000001325	0.14995	43	NA
845	Chapman Cove_2008	2008-08-25	238	35	8	2008	35700	Chapman Cove	Oakland Bay	Puget Sound	47.22503	-123.0373	1	17.5	17	13.5	18.1	NA	6.41526666667726	0.14995	43	NA
846	Mid Hammersley_2008	2008-08-25	238	35	8	2008	38700	Mid Hammersley	Hammersley Inlet	Puget Sound	47.20665	-123.01017	1	17.8	29	13.5	17.3	NA	7.2486000000106	0.14995	43	NA
847	Mike's Beach Resort_2008	2008-08-26	239	35	8	2008	24000	Mike's Beach Resort	Hood Canal 4	Hood Canal	47.55780685	-123.0246637	1	11.8	32	11.9	14.9	NA	4.89746666669846	0.14995	15	NA
848	Rocky Bay_2008	2008-08-26	239	35	8	2008	25200	Rocky Bay	Rocky Bay	Hood Canal	47.35595	-122.79679	1	NA	NA	6.7	15.7	NA	3.64619999998146	0.14995	9.3	NA
849	East North Bay_2008	2008-08-26	239	35	8	2008	27300	East North Bay	Grays Harbor	Coastal Bays	46.97897	-124.03076	1	NA	NA	11.7	15.6	NA	7.31533333334658	0.14995	0.14995	NA
850	Quilcene Bay_2008	2008-08-26	239	35	8	2008	27600	Quilcene Bay	Quilcene Bay	Hood Canal	47.78746	-122.85935	1	12.6	32	12	16.5	NA	5.64726666669051	0.14995	750	NA
851	Twanoh Park_2008	2008-08-26	239	35	8	2008	30000	Twanoh Park	Hood Canal 8	Hood Canal	47.38054	-122.95776	1	15.1	28	13.5	18.8	NA	5.98033333334658	0.14995	230	NA
852	Duckabush_2008	2008-08-26	239	35	8	2008	30600	Duckabush	Hood Canal 3	Hood Canal	47.64711	-122.92964	1	13.2	31	13.3	14.8	NA	6.14700000001325	0.14995	9.3	NA
853	South Totten Inlet_2008	2008-08-26	239	35	8	2008	30600	South Totten Inlet	Totten Inlet	Puget Sound	47.11496	-123.02234	1	15.5	28	12.3	16.1	NA	4.72919999996821	0.14995	3.8	NA
854	Skookum Inlet_2008	2008-08-26	239	35	8	2008	32400	Skookum Inlet	Skookum Inlet	Puget Sound	47.143	-123.06354	1	15.7	26	12.7	16.7	NA	5.39599999997351	0.36	4.3	NA
855	Sisters Point_2008	2008-08-26	239	35	8	2008	34500	Sisters Point	Hood Canal 7	Hood Canal	47.35876	-123.04118	1	15	30	13.5	17.3	NA	7.31373333334923	0.36	4300	NA
856	Hamma Hamma_2008	2008-08-26	239	35	8	2008	35400	Hamma Hamma	Hood Canal 5	Hood Canal	47.54319	-123.03878	1	17	30	16.6	15.1	NA	7.64713333335188	0.36	15	NA
857	Eld Inlet_2008	2008-08-26	239	35	8	2008	36000	Eld Inlet	Eld Inlet	Puget Sound	47.11399	-122.94886	1	21	26	12.5	16	NA	6.39599999997351	0.14995	43	NA
858	Belfair Park_2008	2008-08-26	239	35	8	2008	37500	Belfair Park	Hood Canal 9	Hood Canal	47.42855	-122.87437	1	17.4	5	16.6	17.5	NA	0	0.14995	230	NA
859	Misery Point_2008	2008-08-27	240	35	8	2008	29700	Misery Point	Hood Canal 2	Hood Canal	47.65538347	-122.8284416	1	14.3	32	14.6	14.1	NA	5.46080000003179	0.14995	4.3	NA
860	Dabob Bay_2008	2008-08-27	240	35	8	2008	34200	Dabob Bay	Dabob Bay	Hood Canal	47.76963	-122.82102	1	15.6	19	16.3	15.2	NA	6.29380000001854	0.14995	93	NA
861	Mystery Bay_2008	2008-08-27	240	35	8	2008	37500	Mystery Bay	Mystery Bay	Hood Canal	48.0569	-122.69488	1	13.9	34	14.4	12.8	NA	7.21046666668521	0.14995	0.3	NA
862	Grays Harbor_2008	2008-08-28	241	35	8	2008	21000	Grays Harbor	Grays Harbor	Coastal Bays	46.862484	-124.071591	1	13.9	30	14	17.2	NA	5.44353333334128	0.14995	9.3	NA
863	Nahcotta Area_2008	2008-08-28	241	35	8	2008	30600	Nahcotta Area	Nahcotta	Coastal Bays	46.45461	-124.00977	1	15.1	28	14.8	17.6	NA	7.6931999999947	0.14995	0.36	NA
864	Duckabush_2008	2008-08-31	244	36	8	2008	52200	Duckabush	Hood Canal 3	Hood Canal	47.64711	-122.92964	1	26.1	27	14.4	20.8	NA	7.29720000002119	0.14995	7.5	NA
865	Admiralty Beach_2008	2008-09-02	246	36	9	2008	45300	Admiralty Beach	Hood Canal 6	Hood Canal	47.35040653	-123.0437679	1	26.4	12	15.6	14.5	NA	0	0.14995	0.36	NA
866	Hamma Hamma_2008	2008-09-02	246	36	9	2008	47100	Hamma Hamma	Hood Canal 5	Hood Canal	47.54319	-123.03878	1	24.7	3	15.1	11.4	NA	0	0.14995	9.315	NA
867	Cushman Park_2008	2008-09-02	246	36	9	2008	48000	Cushman Park	Hood Canal 5	Hood Canal	47.42040634	-123.1295553	1	22.8	27	23.7	13.3	NA	0	0.14995	0.3	NA
868	Mike's Beach Resort_2008	2008-09-02	246	36	9	2008	48900	Mike's Beach Resort	Hood Canal 4	Hood Canal	47.55780685	-123.0246637	1	23.4	25	14.9	14.3	NA	0	0.14995	2.3	NA
869	Eld Inlet_2008	2008-09-02	246	36	9	2008	50700	Eld Inlet	Eld Inlet	Puget Sound	47.11399	-122.94886	1	17.9	29	17.7	17.2	NA	0	0.36	23	NA
870	Skookum Inlet_2008	2008-09-02	246	36	9	2008	53400	Skookum Inlet	Skookum Inlet	Puget Sound	47.143	-123.06354	1	21.3	29	21	18.5	NA	0	0.14995	430	NA
871	Mid Hammersley_2008	2008-09-02	246	36	9	2008	54900	Mid Hammersley	Hammersley Inlet	Puget Sound	47.20665	-123.01017	1	21.7	28	20.7	16.2	NA	0	0.14995	4.3	NA
872	Chapman Cove_2008	2008-09-02	246	36	9	2008	57600	Chapman Cove	Oakland Bay	Puget Sound	47.22503	-123.0373	1	26	27	23	19.3	NA	0	0.14995	9.3	NA
873	Grays Harbor_2008	2008-09-03	247	36	9	2008	32400	Grays Harbor	Grays Harbor	Coastal Bays	46.862484	-124.071591	1	19.4	24	13.2	16.3	NA	3.57439999997616	0.36	0.36	NA
874	Nahcotta Area_2008	2008-09-03	247	36	9	2008	43200	Nahcotta Area	Nahcotta	Coastal Bays	46.45461	-124.00977	1	21	25	16	17.5	NA	6.24080000003179	0.14995	0.14995	NA
875	Twanoh Park_2008	2008-09-08	252	37	9	2008	24000	Twanoh Park	Hood Canal 8	Hood Canal	47.38054	-122.95776	1	11.3	32	11.2	19.1	NA	5.56526666667726	0.14995	7.5	NA
876	Sisters Point_2008	2008-09-08	252	37	9	2008	28500	Sisters Point	Hood Canal 7	Hood Canal	47.35876	-123.04118	1	15.8	26	13.6	18.6	NA	6.73186666667461	0.14995	15	NA
877	Belfair Park_2008	2008-09-08	252	37	9	2008	31500	Belfair Park	Hood Canal 9	Hood Canal	47.42855	-122.87437	1	15.6	31	13	16.2	NA	7.73200000001325	0.14995	93	NA
878	Quilcene Bay_2008	2008-09-09	253	37	9	2008	26700	Quilcene Bay	Quilcene Bay	Hood Canal	47.78746	-122.85935	1	11.4	33	9.6	15	NA	5.54546666668521	0.14995	93	NA
879	Dabob Bay_2008	2008-09-09	253	37	9	2008	30300	Dabob Bay	Dabob Bay	Hood Canal	47.76963	-122.82102	1	15	NA	11.9	10.5	NA	6.46206666668256	0.14995	2.3	NA
880	Mystery Bay_2008	2008-09-09	253	37	9	2008	35100	Mystery Bay	Mystery Bay	Hood Canal	48.0569	-122.69488	1	16.6	12	15.2	15.6	NA	0	0.14995	0.3	NA
881	Misery Point_2008	2008-09-10	254	37	9	2008	32400	Misery Point	Hood Canal 2	Hood Canal	47.65538347	-122.8284416	1	16.4	20	15.3	14.5	NA	6.27560000002384	0.14995	0.36	NA
882	East North Bay_2008	2008-09-10	254	37	9	2008	36600	East North Bay	Grays Harbor	Coastal Bays	46.97897	-124.03076	1	16.4	30	13.4	17	NA	0	0.14995	1.5	NA
883	South Totten Inlet_2008	2008-09-10	254	37	9	2008	36900	South Totten Inlet	Totten Inlet	Puget Sound	47.11496	-123.02234	1	19.1	NA	15.4	18.1	NA	5.60740000002914	0.36	23	NA
884	Rocky Bay_2008	2008-09-10	254	37	9	2008	39600	Rocky Bay	Rocky Bay	Hood Canal	47.35595	-122.79679	1	17.8	34	14.4	17.5	NA	6.77439999997616	0.14995	22	NA
885	Scott Point_2008	2008-09-11	255	37	9	2008	39600	Scott Point	Samish Bay	Samish Bay	48.58865	-122.48548	1	20	25	21	17.8	NA	0	0.14995	0.3	NA
886	Potlatch Park_2008	2008-09-14	258	38	9	2008	39000	Potlatch Park	Annas Bay	Hood Canal	47.36011	-123.15604	1	24.8	21	15	16.5	NA	3.86213333335188	0.14995	2.3	NA
887	Admiralty Beach_2008	2008-09-14	258	38	9	2008	41100	Admiralty Beach	Hood Canal 6	Hood Canal	47.35040653	-123.0437679	1	26.3	16	14.1	17.4	NA	4.44546666668521	0.36	93	NA
888	Mike's Beach Resort_2008	2008-09-14	258	38	9	2008	44100	Mike's Beach Resort	Hood Canal 4	Hood Canal	47.55780685	-123.0246637	1	24.3	10	17	19.2	NA	5.61240000002914	0.14995	43	NA
889	Duckabush_2008	2008-09-14	258	38	9	2008	47400	Duckabush	Hood Canal 3	Hood Canal	47.64711	-122.92964	1	21.2	28	16	25.1	NA	6.11206666668256	0.14995	240	NA
890	Grays Harbor_2008	2008-09-15	259	38	9	2008	30600	Grays Harbor	Grays Harbor	Coastal Bays	46.862484	-124.071591	1	13.6	35	11.7	16.1	NA	5.67959999998411	0.36	4.3	NA
891	Eld Inlet_2008	2008-09-15	259	38	9	2008	40200	Eld Inlet	Eld Inlet	Puget Sound	47.11399	-122.94886	1	24.2	25	15.9	16.8	NA	0	0.14995	93	NA
892	Skookum Inlet_2008	2008-09-15	259	38	9	2008	42600	Skookum Inlet	Skookum Inlet	Puget Sound	47.143	-123.06354	1	26.4	30	15.8	17.8	NA	0	0.14995	75	NA
893	Hamma Hamma_2008	2008-09-15	259	38	9	2008	47400	Hamma Hamma	Hood Canal 5	Hood Canal	47.54319	-123.03878	1	31.5	35	16.7	20.6	NA	0	0.14995	23	NA
894	Mid Hammersley_2008	2008-09-15	259	38	9	2008	52200	Mid Hammersley	Hammersley Inlet	Puget Sound	47.20665	-123.01017	1	27.6	18	18.2	14.8	NA	4.67400000002649	0.36	15	NA
895	Chapman Cove_2008	2008-09-15	259	38	9	2008	55500	Chapman Cove	Oakland Bay	Puget Sound	47.22503	-123.0373	1	27.4	26	18.7	19.4	NA	5.59066666669316	0.14995	430	NA
896	Nahcotta Area_2008	2008-09-17	261	38	9	2008	39600	Nahcotta Area	Nahcotta	Coastal Bays	46.45461	-124.00977	1	16.3	34	12.2	17.2	NA	6.3063999999894	0.14995	0.14995	NA
897	Misery Point_2008	2008-09-22	266	39	9	2008	23400	Misery Point	Hood Canal 2	Hood Canal	47.65538347	-122.8284416	1	10.9	35	11.5	15.8	NA	7.38159999999735	0.14995	2.3	NA
898	Rocky Bay_2008	2008-09-22	266	39	9	2008	28500	Rocky Bay	Rocky Bay	Hood Canal	47.35595	-122.79679	1	11.1	NA	9.8	14.5	NA	7.13026666667726	0.14995	3.8	NA
899	East North Bay_2008	2008-09-23	267	39	9	2008	24000	East North Bay	Grays Harbor	Coastal Bays	46.97897	-124.03076	1	10.6	35	7.5	15.4	NA	8.02946666664547	0.14995	1.5	NA
900	Sisters Point_2008	2008-09-23	267	39	9	2008	27900	Sisters Point	Hood Canal 7	Hood Canal	47.35876	-123.04118	1	9.7	33	9	15.8	NA	6.94439999997616	0.14995	0.36	NA
901	Belfair Park_2008	2008-09-23	267	39	9	2008	30900	Belfair Park	Hood Canal 9	Hood Canal	47.42855	-122.87437	1	11.4	17	8.7	14.1	NA	7.94453333331479	0.14995	15	NA
902	Twanoh Park_2008	2008-09-23	267	39	9	2008	33600	Twanoh Park	Hood Canal 8	Hood Canal	47.38054	-122.95776	1	15	32	11.5	15.1	NA	0	0.14995	750	NA
903	Quilcene Bay_2008	2008-09-24	268	39	9	2008	28800	Quilcene Bay	Quilcene Bay	Hood Canal	47.78746	-122.85935	1	13.2	NA	10.3	15.7	NA	6.17439999997616	0.14995	23	NA
904	Dabob Bay_2008	2008-09-24	268	39	9	2008	31500	Dabob Bay	Dabob Bay	Hood Canal	47.76963	-122.82102	1	14.5	13	11.4	12.1	NA	6.84099999997351	0.14995	2.3	NA
905	Mystery Bay_2008	2008-09-24	268	39	9	2008	35100	Mystery Bay	Mystery Bay	Hood Canal	48.0569	-122.69488	1	14.8	35	11.8	13.1	NA	7.92439999997616	0.14995	0.14995	NA
906	South Totten Inlet_2008	2008-09-24	268	39	9	2008	35100	South Totten Inlet	Totten Inlet	Puget Sound	47.11496	-123.02234	1	15.9	30	14.4	13.3	NA	6.2563999999894	0.14995	2.3	NA
907	Scott Point_2008	2008-09-25	269	39	9	2008	36600	Scott Point	Samish Bay	Samish Bay	48.58865	-122.48548	1	15.6	25	13	13	NA	0	0.14995	0.14995	NA
908	Grays Harbor_2008	2008-09-28	272	40	9	2008	27000	Grays Harbor	Grays Harbor	Coastal Bays	46.862484	-124.071591	1	15.3	35	13	15.8	NA	5.59759999997086	0.14995	0.14995	NA
909	Potlatch Park_2008	2008-09-28	272	40	9	2008	36600	Potlatch Park	Annas Bay	Hood Canal	47.36011	-123.15604	1	15.8	6	10.7	12.7	NA	2.92666666666667	0.14995	0.3	NA
910	Admiralty Beach_2008	2008-09-28	272	40	9	2008	39000	Admiralty Beach	Hood Canal 6	Hood Canal	47.35040653	-123.0437679	1	21.6	10	10.8	13.2	NA	3.59333333333333	0.14995	0.14995	NA
911	Mike's Beach Resort_2008	2008-09-28	272	40	9	2008	41700	Mike's Beach Resort	Hood Canal 4	Hood Canal	47.55780685	-123.0246637	1	21.1	28	12.5	14.3	NA	4.92713333335188	0.14995	0.14995	NA
912	Hamma Hamma_2008	2008-09-28	272	40	9	2008	44100	Hamma Hamma	Hood Canal 5	Hood Canal	47.54319	-123.03878	1	21.8	31	15	11.5	NA	5.09340000000265	0.14995	4.3	NA
913	Duckabush_2008	2008-09-28	272	40	9	2008	46500	Duckabush	Hood Canal 3	Hood Canal	47.64711	-122.92964	1	23.7	25	17.2	21.3	NA	5.84346666667197	0.14995	9.3	NA
914	Skookum Inlet_2008	2008-09-29	273	40	9	2008	43200	Skookum Inlet	Skookum Inlet	Puget Sound	47.143	-123.06354	1	25.5	27	18.3	15.5	NA	0	NA	NA	NA
915	Eld Inlet_2008	2008-09-29	273	40	9	2008	45600	Eld Inlet	Eld Inlet	Puget Sound	47.11399	-122.94886	1	31.1	26	18.3	14.1	NA	0	0.14995	4.3	NA
916	Mid Hammersley_2008	2008-09-29	273	40	9	2008	48300	Mid Hammersley	Hammersley Inlet	Puget Sound	47.20665	-123.01017	1	24.2	26	17.8	15.6	NA	0	0.14995	0.14995	NA
917	Nahcotta Area_2008	2008-09-30	274	40	9	2008	36600	Nahcotta Area	Nahcotta	Coastal Bays	46.45461	-124.00977	1	17	35	12.8	15.9	NA	6.14086666663488	0.14995	0.14995	NA
918	Skookum Inlet_2008	2008-10-08	282	41	10	2008	25200	Skookum Inlet	Skookum Inlet	Puget Sound	47.143	-123.06354	1	5.3	31	6.7	13.9	NA	3.90479999999205	0.14995	0.92	NA
919	Scott Point_2010	2010-05-25	145	21	5	2010	33300	Scott Point	Samish Bay	Samish Bay	48.58865	-122.48548	2	18.7	NA	17	14.3	NA	5.59200000001325	0.14995	0.14995	NA
920	Scott Point_2010	2010-05-25	145	21	5	2010	33300	Scott Point	Samish Bay	Samish Bay	48.58865	-122.48548	2	18.7	NA	17	14.3	NA	5.59200000001325	0.14995	0.14995	NA
921	Scott Point_2010	2010-05-25	145	21	5	2010	33300	Scott Point	Samish Bay	Samish Bay	48.58865	-122.48548	2	18.7	NA	17	14.3	NA	5.59200000001325	0.14995	0.14995	NA
922	Scott Point_2010	2010-05-25	145	21	5	2010	33300	Scott Point	Samish Bay	Samish Bay	48.58865	-122.48548	2	18.7	NA	17	14.3	NA	5.59200000001325	0.14995	0.14995	NA
923	Scott Point_2010	2010-05-25	145	21	5	2010	33300	Scott Point	Samish Bay	Samish Bay	48.58865	-122.48548	2	18.7	NA	17	14.3	NA	5.59200000001325	0.14995	0.14995	NA
924	Scott Point_2010	2010-05-25	145	21	5	2010	33300	Scott Point	Samish Bay	Samish Bay	48.58865	-122.48548	2	18.7	NA	17	14.3	NA	5.59200000001325	0.3	0.3	NA
925	Scott Point_2010	2010-05-25	145	21	5	2010	33300	Scott Point	Samish Bay	Samish Bay	48.58865	-122.48548	2	18.7	NA	17	14.3	NA	5.59200000001325	0.14995	0.14995	NA
926	Scott Point_2010	2010-05-25	145	21	5	2010	33300	Scott Point	Samish Bay	Samish Bay	48.58865	-122.48548	2	18.7	NA	17	14.3	NA	5.59200000001325	0.14995	0.14995	NA
927	Scott Point_2010	2010-05-25	145	21	5	2010	33300	Scott Point	Samish Bay	Samish Bay	48.58865	-122.48548	2	18.7	NA	17	14.3	NA	5.59200000001325	0.14995	0.14995	NA
928	Scott Point_2010	2010-05-25	145	21	5	2010	33300	Scott Point	Samish Bay	Samish Bay	48.58865	-122.48548	2	18.7	NA	17	14.3	NA	5.59200000001325	0.14995	0.14995	NA
929	Scott Point_2010	2010-05-25	145	21	5	2010	33300	Scott Point	Samish Bay	Samish Bay	48.58865	-122.48548	2	18.7	NA	17	14.3	NA	5.59200000001325	0.14995	0.14995	NA
930	Scott Point_2010	2010-05-25	145	21	5	2010	76500	Scott Point	Samish Bay	Samish Bay	48.58865	-122.48548	2	18.7	NA	17	14.3	NA	0	0.14995	0.14995	NA
931	Nahcotta Area_2010	2010-05-26	146	21	5	2010	21600	Nahcotta Area	Nahcotta	Coastal Bays	46.45461	-124.00977	2	11.2	NA	11.8	NA	NA	4.40779999997881	0.14995	0.14995	NA
932	Oysterville Area_2010	2010-05-26	146	21	5	2010	36000	Oysterville Area	Nahcotta	Coastal Bays	46.54803	-124.06197	2	13.4	2.8	11.6	14.8	NA	7.07340000000265	NA	NA	NA
933	Oysterville Area_2010	2010-05-26	146	21	5	2010	44940	Oysterville Area	Nahcotta	Coastal Bays	46.54803	-124.06197	2	15.5	2.5	11.8	15.5	NA	0	0.14995	0.14995	NA
934	Grays Harbor_2010	2010-06-01	152	22	6	2010	38400	Grays Harbor	Grays Harbor	Coastal Bays	46.862484	-124.071591	2	15	16	13.8	14.4	NA	5.28966666665342	0.14995	0.14995	NA
935	Samish Bay - East_2010	2010-06-01	152	22	6	2010	46260	Samish Bay - East	Samish Bay	Samish Bay	48.60273	-122.44668	2	22.1	2.2	14.5	15.1	NA	4.97099999997351	0.14995	0.14995	NA
936	Nahcotta Area_2010	2010-06-01	152	22	6	2010	48600	Nahcotta Area	Nahcotta	Coastal Bays	46.45461	-124.00977	2	16	22	12.8	15.5	NA	7.53919999996821	0.14995	0.14995	NA
937	Little Dewatto_2010	2010-06-02	153	22	6	2010	57000	Little Dewatto	Hood Canal 5	Hood Canal	47.453895	-123.068706	2	17	3.2	15.4	13.6	NA	5.43313333332539	0.14995	0.14995	NA
938	Twanoh Park_2010	2010-06-02	153	22	6	2010	57600	Twanoh Park	Hood Canal 8	Hood Canal	47.38054	-122.95776	2	16.3	34	13.5	15.3	NA	5.5163999999894	0.14995	0.14995	NA
939	Hamma Hamma_2010	2010-06-09	160	23	6	2010	1200	Hamma Hamma	Hood Canal 5	Hood Canal	47.54319	-123.03878	2	17.3	12	13.1	14.3	NA	0	0.14995	0.14995	NA
940	Dosewallips_2010	2010-06-09	160	23	6	2010	39060	Dosewallips	Hood Canal 3	Hood Canal	47.68591	-122.89102	2	16.2	23	12.5	14.1	NA	6.4036000000106	0.14995	0.14995	NA
941	Scott Point_2010	2010-06-10	161	23	6	2010	35700	Scott Point	Samish Bay	Samish Bay	48.58865	-122.48548	2	16.4	1.8	14.1	14.3	NA	6.28506666666932	0.14995	0.14995	NA
942	Scott Point_2010	2010-06-10	161	23	6	2010	35700	Scott Point	Samish Bay	Samish Bay	48.58865	-122.48548	2	16.4	1.8	14.1	14.3	NA	6.28506666666932	0.14995	0.14995	NA
943	Scott Point_2010	2010-06-10	161	23	6	2010	35700	Scott Point	Samish Bay	Samish Bay	48.58865	-122.48548	2	16.4	1.8	14.1	14.3	NA	6.28506666666932	0.14995	0.14995	NA
944	Scott Point_2010	2010-06-10	161	23	6	2010	35700	Scott Point	Samish Bay	Samish Bay	48.58865	-122.48548	2	16.4	1.8	14.1	14.3	NA	6.28506666666932	0.14995	0.14995	NA
945	Scott Point_2010	2010-06-10	161	23	6	2010	35700	Scott Point	Samish Bay	Samish Bay	48.58865	-122.48548	2	16.4	1.8	14.1	14.3	NA	6.28506666666932	0.14995	0.14995	NA
946	Scott Point_2010	2010-06-10	161	23	6	2010	35700	Scott Point	Samish Bay	Samish Bay	48.58865	-122.48548	2	16.4	1.8	14.1	14.3	NA	6.28506666666932	0.14995	0.14995	NA
947	Scott Point_2010	2010-06-10	161	23	6	2010	35700	Scott Point	Samish Bay	Samish Bay	48.58865	-122.48548	2	16.4	1.8	14.1	14.3	NA	6.28506666666932	0.14995	0.14995	NA
948	Scott Point_2010	2010-06-10	161	23	6	2010	35700	Scott Point	Samish Bay	Samish Bay	48.58865	-122.48548	2	16.4	1.8	14.1	14.3	NA	6.28506666666932	0.14995	0.14995	NA
949	Scott Point_2010	2010-06-10	161	23	6	2010	35700	Scott Point	Samish Bay	Samish Bay	48.58865	-122.48548	2	16.4	1.8	14.1	14.3	NA	6.28506666666932	0.14995	0.14995	NA
950	Scott Point_2010	2010-06-10	161	23	6	2010	35700	Scott Point	Samish Bay	Samish Bay	48.58865	-122.48548	2	16.4	1.8	14.1	14.3	NA	6.28506666666932	0.14995	0.14995	NA
951	Scott Point_2010	2010-06-10	161	23	6	2010	35700	Scott Point	Samish Bay	Samish Bay	48.58865	-122.48548	2	16.4	1.8	14.1	14.3	NA	6.28506666666932	0.14995	0.14995	NA
952	Scott Point_2010	2010-06-10	161	23	6	2010	35700	Scott Point	Samish Bay	Samish Bay	48.58865	-122.48548	2	16.4	1.8	14.1	14.3	NA	6.28506666666932	0.14995	0.14995	NA
953	Grays Harbor_2010	2010-06-14	165	24	6	2010	36300	Grays Harbor	Grays Harbor	Coastal Bays	46.862484	-124.071591	2	13.7	13	13.7	15.2	NA	6.45833333333333	4.3	4.3	NA
954	Nahcotta Area_2010	2010-06-14	165	24	6	2010	45000	Nahcotta Area	Nahcotta	Coastal Bays	46.45461	-124.00977	2	16.3	21	14.3	16.4	NA	0	0.36	0.36	NA
955	Scott Point_2010	2010-06-15	166	24	6	2010	43200	Scott Point	Samish Bay	Samish Bay	48.58865	-122.48548	2	15.1	20	11	15	NA	5.01979999999205	0.14995	0.14995	NA
956	Dosewallips_2010	2010-06-16	167	24	6	2010	48600	Dosewallips	Hood Canal 3	Hood Canal	47.68591	-122.89102	2	17.9	0.6	19.8	15.8	NA	4.08200000001325	0.14995	0.36	NA
957	Hamma Hamma_2010	2010-06-16	167	24	6	2010	52500	Hamma Hamma	Hood Canal 5	Hood Canal	47.54319	-123.03878	2	17.4	2.1	15.1	15.7	NA	5.41553333335453	0.14995	0.92	NA
958	South Totten Inlet_2010	2010-06-16	167	24	6	2010	55200	South Totten Inlet	Totten Inlet	Puget Sound	47.11496	-123.02234	2	20.1	27	13.5	17.2	NA	4.58093333330419	0.14995	7.5	NA
959	Admiralty Beach_2010	2010-06-16	167	24	6	2010	56700	Admiralty Beach	Hood Canal 6	Hood Canal	47.35084456	-123.043532	2	19	2.5	17.3	16.4	NA	6.74900000002649	0.14995	0.14995	NA
960	Potlatch Park_2010	2010-06-16	167	24	6	2010	57180	Potlatch Park	Annas Bay	Hood Canal	47.36011	-123.15604	2	17.6	19	12.5	16.8	NA	6.88233333335982	0.14995	2.3	NA
961	Twanoh Park_2010	2010-06-16	167	24	6	2010	60000	Twanoh Park	Hood Canal 8	Hood Canal	47.38054	-122.95776	2	17.4	16	12.5	16.7	NA	7.41546666668521	0.14995	430	NA
962	Dosewallips_2010	2010-06-23	174	25	6	2010	0	Dosewallips	Hood Canal 3	Hood Canal	47.68591	-122.89102	2	25.7	8	23.1	22.3	NA	0	0.14995	0.92	NA
963	Twanoh Park_2010	2010-06-23	174	25	6	2010	28800	Twanoh Park	Hood Canal 8	Hood Canal	47.38054	-122.95776	2	16.7	21	15.2	16.3	NA	4.03540000001589	0.14995	2.3	NA
964	Potlatch Park_2010	2010-06-23	174	25	6	2010	33000	Potlatch Park	Annas Bay	Hood Canal	47.36011	-123.15604	2	19.1	0.6	15	15.8	NA	5.28546666668521	0.14995	0.14995	NA
965	Admiralty Beach_2010	2010-06-23	174	25	6	2010	35400	Admiralty Beach	Hood Canal 6	Hood Canal	47.35084456	-123.043532	2	23.2	5	15.8	13.8	NA	5.95213333335188	0.14995	0.14995	NA
966	South Totten Inlet_2010	2010-06-23	174	25	6	2010	35760	South Totten Inlet	Totten Inlet	Puget Sound	47.11496	-123.02234	2	22.1	3	21.1	17.9	NA	4.55093333330419	0.14995	0.14995	NA
967	Hamma Hamma_2010	2010-06-23	174	25	6	2010	39600	Hamma Hamma	Hood Canal 5	Hood Canal	47.54319	-123.03878	2	25.5	4	22	18.9	NA	7.11880000001854	0.14995	0.36	NA
968	Scott Point_2010	2010-06-24	175	25	6	2010	40200	Scott Point	Samish Bay	Samish Bay	48.58865	-122.48548	2	22.8	7	18.5	18.4	NA	7.68326666666402	0.14995	0.14995	NA
969	Grays Harbor_2010	2010-06-29	180	26	6	2010	35100	Grays Harbor	Grays Harbor	Coastal Bays	46.862484	-124.071591	2	20.4	19	14.7	16.1	NA	5.50340000000265	0.36	2.3	NA
970	Nahcotta Area_2010	2010-06-29	180	26	6	2010	39600	Nahcotta Area	Nahcotta	Coastal Bays	46.45461	-124.00977	2	19.8	2.5	14.3	18.1	NA	6.16959999998411	0.14995	0.72	NA
971	Hamma Hamma_2010	2010-07-07	188	27	7	2010	45000	Hamma Hamma	Hood Canal 5	Hood Canal	47.54319	-123.03878	2	23.5	20	NA	26.3	NA	0	0.14995	2.3	NA
972	Hamma Hamma_2010	2010-07-07	188	27	7	2010	45900	Hamma Hamma	Hood Canal 5	Hood Canal	47.54319	-123.03878	2	24.7	19	NA	18.9	NA	0	0.36	23	NA
973	Annas Bay_2010	2010-07-13	194	28	7	2010	1800	Annas Bay	Annas Bay	Hood Canal	47.35447	-123.14825	2	23.1	1	16.4	17.8	NA	0	2.3	750	NA
974	Twanoh Park_2010	2010-07-13	194	28	7	2010	41400	Twanoh Park	Hood Canal 8	Hood Canal	47.38054	-122.95776	2	17.2	1.7	16.2	18.9	NA	4.14900000002649	0.36	7500	NA
975	Admiralty Beach_2010	2010-07-13	194	28	7	2010	44400	Admiralty Beach	Hood Canal 6	Hood Canal	47.35084456	-123.043532	2	26	17	18	17.3	NA	5.23253333330154	9.3	4300	NA
976	South Totten Inlet_2010	2010-07-13	194	28	7	2010	47280	South Totten Inlet	Totten Inlet	Puget Sound	47.11496	-123.02234	2	25.1	3.1	15.7	20.7	NA	4.44793333331744	0.92	230	NA
977	Hamma Hamma_2010	2010-07-13	194	28	7	2010	47700	Hamma Hamma	Hood Canal 5	Hood Canal	47.54319	-123.03878	2	26.8	15	18.8	20	NA	5.98239999996291	93	930	NA
978	Dosewallips_2010	2010-07-13	194	28	7	2010	51600	Dosewallips	Hood Canal 3	Hood Canal	47.68591	-122.89102	2	28.9	16	19.1	25.4	NA	6.89893333335718	0.14995	230	NA
979	Nahcotta Area_2010	2010-07-14	195	28	7	2010	38700	Nahcotta Area	Nahcotta	Coastal Bays	46.45461	-124.00977	2	NA	3	NA	20.5	NA	6.13200000001325	2	7.5	NA
980	Grays Harbor_2010	2010-07-14	195	28	7	2010	39900	Grays Harbor	Grays Harbor	Coastal Bays	46.862484	-124.071591	2	21.4	24	16.2	18.6	NA	6.96573333329625	23	220	NA
981	Scott Point_2010	2010-07-15	196	28	7	2010	42900	Scott Point	Samish Bay	Samish Bay	48.58865	-122.48548	2	21.9	2.7	15.6	18.8	NA	3.77666666666667	0.36	2.3	NA
982	Annas Bay_2010	2010-07-26	207	30	7	2010	43200	Annas Bay	Annas Bay	Hood Canal	47.35447	-123.14825	2	27.5	23.2	26.5	21.6	NA	5.65040000001589	93	2300	NA
983	Admiralty Beach_2010	2010-07-26	207	30	7	2010	45900	Admiralty Beach	Hood Canal 6	Hood Canal	47.35084456	-123.043532	2	26.6	24.8	27.8	19.5	NA	6.48380000001854	750	110000	NA
984	Hamma Hamma_2010	2010-07-26	207	30	7	2010	48600	Hamma Hamma	Hood Canal 5	Hood Canal	47.54319	-123.03878	2	25	22.9	26.3	25.2	NA	7.06700000001325	38	7500	NA
985	Dosewallips_2010	2010-07-26	207	30	7	2010	51600	Dosewallips	Hood Canal 3	Hood Canal	47.68591	-122.89102	2	28	14.5	26.3	30.5	NA	7.65013333333863	0.14995	4300	NA
986	Grays Harbor_2010	2010-07-27	208	30	7	2010	33300	Grays Harbor	Grays Harbor	Coastal Bays	46.862484	-124.071591	2	16.8	24.7	16	17.2	NA	5.8836000000106	NA	NA	NA
987	Scott Point_2010	2010-07-27	208	30	7	2010	35100	Scott Point	Samish Bay	Samish Bay	48.58865	-122.48548	2	20.6	3	14.6	18.7	NA	3.6313999999894	0.14995	2.3	NA
988	Nahcotta Area_2010	2010-07-27	208	30	7	2010	41400	Nahcotta Area	Nahcotta	Coastal Bays	46.45461	-124.00977	2	17.1	24.1	17.8	16.7	NA	7.6331999999947	NA	NA	NA
989	Hood Canal 8_2010	2010-07-27	208	30	7	2010	46800	Hood Canal 8	Hood Canal 8	Hood Canal	47.39811	-122.92599	2	25.1	4	23	22.4	NA	5.71380000001854	0.36	2300	NA
990	South Totten Inlet_2010	2010-07-27	208	30	7	2010	51000	South Totten Inlet	Totten Inlet	Puget Sound	47.11496	-123.02234	2	24.8	30	22	25	NA	5.46266666664018	0.92	750	NA
991	Sisters Point_2010	2010-08-04	216	31	8	2010	23280	Sisters Point	Hood Canal 7	Hood Canal	47.35876	-123.04118	2	13.7	30	13.4	18.6	NA	4.44786666664812	2.3	230	NA
992	Sisters Point_2010	2010-08-09	221	32	8	2010	38700	Sisters Point	Hood Canal 7	Hood Canal	47.35876	-123.04118	2	20.2	25	16.6	19.7	NA	5.21580000003179	0.14995	930	NA
993	Twanoh Park_2010	2010-08-09	221	32	8	2010	42300	Twanoh Park	Hood Canal 8	Hood Canal	47.38054	-122.95776	2	23	22	17.4	20.1	NA	6.04900000002649	0.14995	9300	NA
994	Potlatch Park_2010	2010-08-09	221	32	8	2010	45000	Potlatch Park	Annas Bay	Hood Canal	47.36011	-123.15604	2	26.3	20	20.2	22.4	NA	6.96580000003179	0.74	93	NA
995	Scott Point_2010	2010-08-10	222	32	8	2010	37740	Scott Point	Samish Bay	Samish Bay	48.58865	-122.48548	2	20.4	30	17.2	16.7	NA	5.09673333333598	0.14995	0.92	NA
996	Admiralty Beach_2010	2010-08-10	222	32	8	2010	42300	Admiralty Beach	Hood Canal 6	Hood Canal	47.35084456	-123.043532	2	22.2	22	21.2	15.2	NA	5.36259999997086	0.36	23	NA
997	Hamma Hamma_2010	2010-08-10	222	32	8	2010	45300	Hamma Hamma	Hood Canal 5	Hood Canal	47.54319	-123.03878	2	25.3	24.2	20.8	17.9	NA	6.02913333336512	0.36	150	NA
998	Dosewallips_2010	2010-08-10	222	32	8	2010	49500	Dosewallips	Hood Canal 3	Hood Canal	47.68591	-122.89102	2	21.8	22	19.5	18.7	NA	7.02900000002649	0.36	230	NA
999	Grays Harbor_2010	2010-08-11	223	32	8	2010	26940	Grays Harbor	Grays Harbor	Coastal Bays	46.862484	-124.071591	2	13.4	28	14.2	16.8	NA	4.24593333330419	280	2200	NA
1000	Nahcotta Area_2010	2010-08-11	223	32	8	2010	36000	Nahcotta Area	Nahcotta	Coastal Bays	46.45461	-124.00977	2	16.4	30	13.5	13.2	NA	6.34560000002384	0.14995	2.3	NA
1001	Admiralty Beach_2010	2010-08-24	236	34	8	2010	39600	Admiralty Beach	Hood Canal 6	Hood Canal	47.35084456	-123.043532	2	22	27	20.4	17.6	NA	4.34380000001854	0.92	29	NA
1002	Twanoh Park_2010	2010-08-24	236	34	8	2010	42300	Twanoh Park	Hood Canal 8	Hood Canal	47.38054	-122.95776	2	22	22	20.8	18.8	NA	4.8436000000106	0.14995	64	NA
1003	Admiralty Beach_2010	2010-09-08	251	36	9	2010	36000	Admiralty Beach	Hood Canal 6	Hood Canal	47.35084456	-123.043532	2	20.1	26	15.1	15.6	NA	3.05580000003179	0.3	7.5	NA
1004	Hamma Hamma_2010	2010-09-08	251	36	9	2010	38700	Hamma Hamma	Hood Canal 5	Hood Canal	47.54319	-123.03878	2	21.8	15	15.2	15.2	NA	3.72239999996291	0.14995	9.3	NA
1005	Dosewallips_2010	2010-09-08	251	36	9	2010	45000	Dosewallips	Hood Canal 3	Hood Canal	47.68591	-122.89102	2	23	24	16.6	23.1	NA	5.38900000002649	0.14995	43	NA
1006	Nahcotta Area_2011	2011-05-23	143	21	5	2011	39600	Nahcotta Area	Nahcotta	Coastal Bays	46.45461	-124.00977	2	NA	21	13	13	NA	3.4581999999947	0.14995	0.3	NA
1007	Hamma Hamma_2011	2011-05-23	143	21	5	2011	57600	Hamma Hamma	Hood Canal 5	Hood Canal	47.54319	-123.03878	2	12.6	15	12.7	12.2	NA	4.7886000000106	0.14995	0.14995	NA
1008	Admiralty Beach_2011	2011-05-24	144	21	5	2011	55020	Admiralty Beach	Hood Canal 6	Hood Canal	47.35023806	-123.042656	2	21.89	24	NA	13.1	NA	0	0.14995	0.14995	NA
1009	Happy Hollow_2011	2011-05-25	145	21	5	2011	25200	Happy Hollow	Hood Canal 5	Hood Canal	47.54319	-123.03878	2	7.2	NA	9.4	NA	NA	0	0.14995	0.14995	NA
1010	Tekiu Point_2011	2011-05-25	145	21	5	2011	27300	Tekiu Point	Hood Canal 4	Hood Canal	47.5861	-122.952	2	10	21	15.5	13.3	NA	0	0.14995	0.14995	NA
1011	Sisters Point_2011	2011-05-25	145	21	5	2011	47940	Sisters Point	Hood Canal 7	Hood Canal	47.35876	-123.04118	2	NA	20	11.1	14	NA	0	0.14995	0.14995	NA
1012	Dabob Bay_2011	2011-05-25	145	21	5	2011	50100	Dabob Bay	Dabob Bay	Hood Canal	47.76963	-122.82102	2	12.5	23	11.6	12.25	NA	0	0.14995	0.14995	NA
1013	Potlatch Park_2011	2011-05-31	151	22	5	2011	42000	Potlatch Park	Annas Bay	Hood Canal	47.36011	-123.15604	2	14	14	13	13	NA	6.38986666666137	0.14995	0.14995	NA
1014	Scott Point_2011	2011-05-31	151	22	5	2011	45000	Scott Point	Samish Bay	Samish Bay	48.58865	-122.48548	2	18.1	7	17.9	14.1	NA	0	0.14995	0.14995	NA
1015	Skookum Inlet_2011	2011-05-31	151	22	5	2011	45000	Skookum Inlet	Skookum Inlet	Puget Sound	47.143	-123.06354	2	12.5	11	15.56	12.2	NA	5.80540000001589	0.14995	0.14995	NA
1016	Oakland Bay_2011	2011-05-31	151	22	5	2011	46800	Oakland Bay	Oakland Bay	Puget Sound	47.22503	-123.0373	2	13.5	16	10.5	13.9	NA	5.4713999999894	0.14995	0.14995	NA
1017	Oakland Bay_2011	2011-05-31	151	22	5	2011	46800	Oakland Bay	Oakland Bay	Puget Sound	47.23626	-123.05141	2	13.5	16	10.5	13.9	NA	5.4713999999894	0.14995	0.14995	NA
1018	Seal Rock_2011	2011-05-31	151	22	5	2011	48900	Seal Rock	Hood Canal 3	Hood Canal	47.71423626	-122.8840274	2	14.4	25	13.8	14.4	NA	0	0.14995	0.14995	NA
1019	South Shore_2011	2011-06-01	152	22	6	2011	48600	South Shore	Hood Canal 9	Hood Canal	47.410208	-122.882486	2	NA	20	NA	NA	NA	7.87040000001589	0.14995	0.92	NA
1020	Hammersley Orca_2011	2011-06-01	152	22	6	2011	49500	Hammersley Orca	Hammersley Inlet	Puget Sound	47.20665	-123.01017	2	16	26	16	13	NA	5.78520000000795	0.14995	0.14995	NA
1021	Hammersley Orca_2011	2011-06-02	153	22	6	2011	26100	Hammersley Orca	Hammersley Inlet	Puget Sound	47.20665	-123.01017	2	15	26	15.5	14.4	NA	0	0.14995	0.14995	NA
1022	Nahcotta Area_2011	2011-06-06	157	23	6	2011	36000	Nahcotta Area	Nahcotta	Coastal Bays	46.45461	-124.00977	2	NA	20	NA	15.5	NA	3.77400000002649	0.14995	0.14995	NA
1023	Thorndyke Bay_2011	2011-06-06	157	23	6	2011	41400	Thorndyke Bay	Hood Canal 1	Hood Canal	47.80881	-122.74017	2	NA	30	20.7	16.9	NA	2.6886000000106	NA	NA	NA
1024	Dabob Bay_2011	2011-06-06	157	23	6	2011	50100	Dabob Bay	Dabob Bay	Hood Canal	47.76963	-122.82102	2	22	5	22	21	NA	4.27126666665077	0.14995	0.14995	NA
1025	Admiralty Beach_2011	2011-06-06	157	23	6	2011	54060	Admiralty Beach	Hood Canal 6	Hood Canal	47.35023806	-123.042656	2	25.4	11	19.4	15.1	NA	5.45466666665342	0.14995	0.14995	NA
1026	Hamma Hamma_2011	2011-06-06	157	23	6	2011	58500	Hamma Hamma	Hood Canal 5	Hood Canal	47.54319	-123.03878	2	26.3	NA	21.1	24.6	NA	6.60459999998411	NA	NA	NA
1027	Seal Rock_2011	2011-06-06	157	23	6	2011	64200	Seal Rock	Hood Canal 3	Hood Canal	47.71423626	-122.8840274	2	17.2	NA	16.7	17.8	NA	0	NA	NA	NA
1028	Quilcene Bay_2011	2011-06-07	158	23	6	2011	54000	Quilcene Bay	Quilcene Bay	Hood Canal	47.78746	-122.85935	2	13.9	9	11.6	13.7	NA	4.16779999997881	0.14995	15	NA
1029	Tekiu Point_2011	2011-06-08	159	23	6	2011	55500	Tekiu Point	Hood Canal 4	Hood Canal	47.5861	-122.952	2	18.4	15	16.7	16.3	NA	1.81306666665607	0.14995	15	NA
1030	Sisters Point_2011	2011-06-08	159	23	6	2011	57000	Sisters Point	Hood Canal 7	Hood Canal	47.35876	-123.04118	2	16.1	25	15.5	15.9	NA	0	0.14995	93	NA
1031	South Totten Inlet_2011	2011-06-13	164	24	6	2011	21600	South Totten Inlet	Totten Inlet	Puget Sound	47.11496	-123.02234	2	15.38	NA	13.33	15.38	NA	0.306800000005298	0.36	0.92	NA
1032	Skookum Inlet_2011	2011-06-13	164	24	6	2011	39600	Skookum Inlet	Skookum Inlet	Puget Sound	47.143	-123.06354	2	16.1	20	16.7	15.6	NA	5.4736000000106	0.14995	0.14995	NA
1033	Oakland Bay_2011	2011-06-13	164	24	6	2011	42000	Oakland Bay	Oakland Bay	Puget Sound	47.23626	-123.05141	2	18.2	25	15.6	18	NA	5.38966666665342	0.14995	0.14995	NA
1034	Oakland Bay_2011	2011-06-13	164	24	6	2011	42000	Oakland Bay	Oakland Bay	Puget Sound	47.22503	-123.0373	2	18.2	25	15.6	18	NA	5.38966666665342	0.14995	0.14995	NA
1035	Potlatch Park_2011	2011-06-14	165	24	6	2011	29700	Potlatch Park	Annas Bay	Hood Canal	47.36011	-123.15604	2	12.2	25	12.2	11.67	NA	3.53840000000265	0.14995	0.14995	NA
1036	Quilcene Bay_2011	2011-06-14	165	24	6	2011	36900	Quilcene Bay	Quilcene Bay	Hood Canal	47.78746	-122.85935	2	15.8	25	13	17.2	NA	5.6218000000053	0.14995	9.3	NA
1037	Scott Point_2011	2011-06-15	166	24	6	2011	46800	Scott Point	Samish Bay	Samish Bay	48.58865	-122.48548	2	17.2	8	16.2	17.2	NA	0	0.14995	0.14995	NA
1038	Nahcotta Area_2011	2011-06-20	171	25	6	2011	43200	Nahcotta Area	Nahcotta	Coastal Bays	46.45461	-124.00977	2	NA	22	NA	NA	NA	5.92220000002119	0.14995	0.36	NA
1039	Seal Rock_2011	2011-06-20	171	25	6	2011	46200	Seal Rock	Hood Canal 3	Hood Canal	47.71423626	-122.8840274	2	16.1	8	16.1	17.8	NA	3.50293333331744	NA	NA	NA
1040	Admiralty Beach_2011	2011-06-20	171	25	6	2011	49200	Admiralty Beach	Hood Canal 6	Hood Canal	47.35023806	-123.042656	2	17.5	NA	18.4	14.3	NA	4.16946666664547	NA	NA	NA
1041	Thorndyke Bay_2011	2011-06-20	171	25	6	2011	51300	Thorndyke Bay	Hood Canal 1	Hood Canal	47.80881	-122.74017	2	20.8	30	22.5	18.5	NA	5.42	0.14995	0.14995	NA
1042	Dabob Bay_2011	2011-06-20	171	25	6	2011	52200	Dabob Bay	Dabob Bay	Hood Canal	47.76963	-122.82102	2	18.3	6	18.3	16.7	NA	4.83599999997351	0.14995	0.14995	NA
1043	Sisters Point_2011	2011-06-22	173	25	6	2011	54960	Sisters Point	Hood Canal 7	Hood Canal	47.35876	-123.04118	2	19.9	22	19.7	18.5	NA	0	0.14995	4.3	NA
1044	South Totten Inlet_2011	2011-06-27	178	26	6	2011	30600	South Totten Inlet	Totten Inlet	Puget Sound	47.11496	-123.02234	2	17.55	NA	19.61	16.83	NA	3.1218000000053	0.36	9.3	NA
1045	Potlatch Park_2011	2011-06-27	178	26	6	2011	38460	Potlatch Park	Annas Bay	Hood Canal	47.36011	-123.15604	2	20	18	21.7	17.8	NA	6.80633333332009	0.36	0.36	NA
1046	Oakland Bay_2011	2011-06-27	178	26	6	2011	39600	Oakland Bay	Oakland Bay	Puget Sound	47.23626	-123.05141	2	19.1	26	16.7	17.9	NA	4.95459999998411	0.14995	0.14995	NA
1047	Oakland Bay_2011	2011-06-27	178	26	6	2011	39600	Oakland Bay	Oakland Bay	Puget Sound	47.22503	-123.0373	2	19.1	26	16.7	17.9	NA	4.95459999998411	0.14995	0.14995	NA
1048	Scott Point_2011	2011-06-27	178	26	6	2011	39600	Scott Point	Samish Bay	Samish Bay	48.58865	-122.48548	2	18.5	16	18.4	18.6	NA	0	0.14995	0.36	NA
1049	Skookum Inlet_2011	2011-06-27	178	26	6	2011	39600	Skookum Inlet	Skookum Inlet	Puget Sound	47.143	-123.06354	2	17.8	16	17.2	17.8	NA	5.7886000000106	0.14995	0.3	NA
1050	Hamma Hamma_2011	2011-06-28	179	26	6	2011	37200	Hamma Hamma	Hood Canal 5	Hood Canal	47.54319	-123.03878	2	18.7	17	18.1	18.4	NA	6.10353333334128	0.14995	0.14995	NA
1051	Tekiu Point_2011	2011-06-29	180	26	6	2011	32400	Tekiu Point	Hood Canal 4	Hood Canal	47.5861	-122.952	2	15	25	NA	16.11	NA	4.08380000001854	0.14995	1.5	NA
1052	Quilcene Bay_2011	2011-06-29	180	26	6	2011	37200	Quilcene Bay	Quilcene Bay	Hood Canal	47.78746	-122.85935	2	21.8	21	18.5	19.7	NA	5.75073333329625	0.14995	23	NA
1053	Happy Hollow_2011	2011-06-30	181	26	6	2011	36900	Happy Hollow	Hood Canal 5	Hood Canal	47.54319	-123.03878	2	17	16	12.9	18.2	NA	4.98099999997351	0.14995	120	NA
1054	Belfair Park_2011	2011-06-30	181	26	6	2011	40200	Belfair Park	Hood Canal 9	Hood Canal	47.42855	-122.87437	2	19.9	5	16.5	18	NA	5.89766666664018	0.14995	230	NA
1055	Dabob Bay_2011	2011-07-05	186	27	7	2011	45000	Dabob Bay	Dabob Bay	Hood Canal	47.76963	-122.82102	2	21.1	8	25.5	18.3	NA	2.88159999999735	NA	NA	NA
1056	Seal Rock_2011	2011-07-05	186	27	7	2011	51900	Seal Rock	Hood Canal 3	Hood Canal	47.71423626	-122.8840274	2	26.1	13	27.39	23.3	NA	5.13186666667461	0.14995	230	NA
1057	Admiralty Beach_2011	2011-07-05	186	27	7	2011	52200	Admiralty Beach	Hood Canal 6	Hood Canal	47.35023806	-123.042656	2	26.4	15	22.9	17.3	NA	4.88159999999735	0.14995	23	NA
1058	Thorndyke Bay_2011	2011-07-05	186	27	7	2011	58500	Thorndyke Bay	Hood Canal 1	Hood Canal	47.80881	-122.74017	2	NA	30	23	NA	NA	7.46560000002384	0.14995	0.14995	NA
1059	Oysterville Area_2011	2011-07-06	187	27	7	2011	36000	Oysterville Area	Nahcotta	Coastal Bays	46.54803	-124.06197	2	NA	23	NA	NA	NA	0	0.92	2.3	NA
1060	Sisters Point_2011	2011-07-06	187	27	7	2011	49740	Sisters Point	Hood Canal 7	Hood Canal	47.35876	-123.04118	2	21.6	NA	26.7	21.5	NA	2.09406666662958	2.3	220002	NA
1061	Hammersley Orca_2011	2011-07-06	187	27	7	2011	54000	Hammersley Orca	Hammersley Inlet	Puget Sound	47.20665	-123.01017	2	19.4	NA	26.6	18.3	NA	1.85959999998411	NA	NA	NA
1062	Tekiu Point_2011	2011-07-06	187	27	7	2011	57000	Tekiu Point	Hood Canal 4	Hood Canal	47.5861	-122.952	2	11.6	22	NA	22.7	NA	4.52773333330949	0.36	4300	NA
1063	Hamma Hamma_2011	2011-07-11	192	28	7	2011	32400	Hamma Hamma	Hood Canal 5	Hood Canal	47.54319	-123.03878	2	17.2	22	20.5	17.3	NA	5.855	0.36	7.5	NA
1064	Skookum Inlet_2011	2011-07-11	192	28	7	2011	36000	Skookum Inlet	Skookum Inlet	Puget Sound	47.143	-123.06354	2	17.2	20	20.5	18.4	NA	5.60400000002649	0.36	4.3	NA
1065	Happy Hollow_2011	2011-07-11	192	28	7	2011	36180	Happy Hollow	Hood Canal 5	Hood Canal	47.54319	-123.03878	2	13	NA	16	11	NA	6.98840000000265	0.14995	46000	NA
1066	Quilcene Bay_2011	2011-07-11	192	28	7	2011	38100	Quilcene Bay	Quilcene Bay	Hood Canal	47.78746	-122.85935	2	23.8	11	18.6	17.9	NA	7.68853333334128	0.14995	150	NA
1067	Oakland Bay_2011	2011-07-11	192	28	7	2011	39600	Oakland Bay	Oakland Bay	Puget Sound	47.23626	-123.05141	2	26.7	27	21.1	21	NA	5.85340000000265	0.14995	15	NA
1068	Oakland Bay_2011	2011-07-11	192	28	7	2011	39600	Oakland Bay	Oakland Bay	Puget Sound	47.22503	-123.0373	2	26.7	27	21.1	21	NA	5.85340000000265	0.14995	15	NA
1069	Belfair Park_2011	2011-07-11	192	28	7	2011	40500	Belfair Park	Hood Canal 9	Hood Canal	47.42855	-122.87437	2	22	NA	18	22	NA	0	0.14995	430	NA
1070	Scott Point_2011	2011-07-11	192	28	7	2011	41400	Scott Point	Samish Bay	Samish Bay	48.58865	-122.48548	2	20.1	22	20	18.5	NA	0	0.14995	0.14995	NA
1071	Potlatch Park_2011	2011-07-13	194	28	7	2011	40500	Potlatch Park	Annas Bay	Hood Canal	47.36011	-123.15604	2	21.1	25	23.3	18.9	NA	6.89900000002649	0.92	75	NA
1072	Sisters Point_2011	2011-07-13	194	28	7	2011	45900	Sisters Point	Hood Canal 7	Hood Canal	47.35876	-123.04118	2	18.5	21	17.7	18.1	NA	0	7.5	22000	NA
1073	Hammersley Orca_2011	2011-07-14	195	28	7	2011	41400	Hammersley Orca	Hammersley Inlet	Puget Sound	47.20665	-123.01017	2	15.5	29	13.9	15.5	NA	4.21080000003179	0.14995	0.14995	NA
1074	Thorndyke Bay_2011	2011-07-18	199	29	7	2011	41400	Thorndyke Bay	Hood Canal 1	Hood Canal	47.80881	-122.74017	2	17.2	30	18.5	17.4	NA	3.6336000000106	0.14995	0.14995	NA
1075	Seal Rock_2011	2011-07-18	199	29	7	2011	46200	Seal Rock	Hood Canal 3	Hood Canal	47.71423626	-122.8840274	2	21.1	20	26.1	21.7	NA	4.54993333333068	0.14995	150	NA
1076	Dabob Bay_2011	2011-07-18	199	29	7	2011	51600	Dabob Bay	Dabob Bay	Hood Canal	47.76963	-122.82102	2	26.6	24	20.5	20.5	NA	5.71633333332009	0.14995	43	NA
1077	Oysterville Area_2011	2011-07-19	200	29	7	2011	32400	Oysterville Area	Nahcotta	Coastal Bays	46.54803	-124.06197	2	NA	25	NA	16.6	NA	0	0.74	0.74	NA
1078	Tekiu Point_2011	2011-07-20	201	29	7	2011	52200	Tekiu Point	Hood Canal 4	Hood Canal	47.5861	-122.952	2	16.6	20	NA	18.3	NA	0	0.14995	23	NA
1079	Grays Harbor_2011	2011-07-22	203	29	7	2011	0	Grays Harbor	Grays Harbor	Coastal Bays	46.862484	-124.071591	2	3.3	NA	NA	NA	NA	0	0.14995	2	NA
1080	South Totten Inlet_2011	2011-07-25	206	30	7	2011	28800	South Totten Inlet	Totten Inlet	Puget Sound	47.11496	-123.02234	2	19	NA	18.9	18.8	NA	3.66880000001854	0.36	3.8	NA
1081	Belfair Park_2011	2011-07-25	206	30	7	2011	34200	Belfair Park	Hood Canal 9	Hood Canal	47.42855	-122.87437	2	15.3	6	14.2	16.4	NA	6.75340000000265	0.14995	930	NA
1082	Oakland Bay_2011	2011-07-25	206	30	7	2011	34200	Oakland Bay	Oakland Bay	Puget Sound	47.23626	-123.05141	2	16.8	23	16	18.6	NA	4.585	0.14995	38	NA
1083	Oakland Bay_2011	2011-07-25	206	30	7	2011	34200	Oakland Bay	Oakland Bay	Puget Sound	47.22503	-123.0373	2	16.8	23	16	18.6	NA	4.585	0.14995	38	NA
1084	Scott Point_2011	2011-07-25	206	30	7	2011	36000	Scott Point	Samish Bay	Samish Bay	48.58865	-122.48548	2	16.9	17	16.7	18.3	NA	0	0.14995	7.5	NA
1085	Quilcene Bay_2011	2011-07-25	206	30	7	2011	38220	Quilcene Bay	Quilcene Bay	Hood Canal	47.78746	-122.85935	2	17.6	NA	15.8	17.3	NA	8.03686666667461	0.14995	0.3	NA
1086	Skookum Inlet_2011	2011-07-25	206	30	7	2011	43200	Skookum Inlet	Skookum Inlet	Puget Sound	47.143	-123.06354	2	17.6	24	17.8	18.3	NA	7.83560000002384	2.3	22	NA
1087	Happy Hollow_2011	2011-07-26	207	30	7	2011	34200	Happy Hollow	Hood Canal 5	Hood Canal	47.54319	-123.03878	2	14.3	15	14.1	18.6	NA	6.31720000002119	0.14995	24000	NA
1088	Hammersley Orca_2011	2011-07-26	207	30	7	2011	38700	Hammersley Orca	Hammersley Inlet	Puget Sound	47.20665	-123.01017	2	16.7	27	15.6	16.7	NA	5.31540000001589	0.14995	0.36	NA
1089	Sisters Point_2011	2011-07-27	208	30	7	2011	48060	Sisters Point	Hood Canal 7	Hood Canal	47.35876	-123.04118	2	21.7	21	21.4	20.1	NA	0	1.5	1500	NA
1090	Nahcotta Area_2011	2011-08-01	213	31	8	2011	32400	Nahcotta Area	Nahcotta	Coastal Bays	46.45461	-124.00977	2	NA	NA	16.7	17.7	NA	5.03479999999205	NA	NA	NA
1091	Potlatch Park_2011	2011-08-01	213	31	8	2011	36000	Potlatch Park	Annas Bay	Hood Canal	47.36011	-123.15604	2	17.8	15	22.2	19.4	NA	2.4486000000106	2.3	150	NA
1092	Seal Rock_2011	2011-08-01	213	31	8	2011	38220	Seal Rock	Hood Canal 3	Hood Canal	47.71423626	-122.8840274	2	17.8	23	17.2	17.8	NA	3.23206666668256	0.14995	2300	NA
1093	Dabob Bay_2011	2011-08-01	213	31	8	2011	50100	Dabob Bay	Dabob Bay	Hood Canal	47.76963	-122.82102	2	22.8	7	22.2	23.8	NA	6.19846666667196	0.14995	1500	NA
1094	Thorndyke Bay_2011	2011-08-01	213	31	8	2011	51600	Thorndyke Bay	Hood Canal 1	Hood Canal	47.80881	-122.74017	2	23.2	30	28	21.6	NA	7.44913333336512	0.14995	0.14995	NA
1095	Admiralty Beach_2011	2011-08-02	214	31	8	2011	47700	Admiralty Beach	Hood Canal 6	Hood Canal	47.35023806	-123.042656	2	23.4	16	21.6	17.7	NA	4.59520000000795	0.36	2300	NA
1096	Oakland Bay_2011	2011-08-08	220	32	8	2011	32400	Oakland Bay	Oakland Bay	Puget Sound	47.23626	-123.05141	2	18	26	15.2	17.6	NA	5.06720000002119	0.14995	230	NA
1097	Oakland Bay_2011	2011-08-08	220	32	8	2011	32400	Oakland Bay	Oakland Bay	Puget Sound	47.22503	-123.0373	2	18	26	15.2	17.6	NA	5.06720000002119	0.14995	230	NA
1098	Quilcene Bay_2011	2011-08-08	220	32	8	2011	36000	Quilcene Bay	Quilcene Bay	Hood Canal	47.78746	-122.85935	2	16	20	14.7	18.9	NA	0	0.14995	230	NA
1099	Scott Point_2011	2011-08-08	220	32	8	2011	37800	Scott Point	Samish Bay	Samish Bay	48.58865	-122.48548	2	16.7	22	15.3	17.6	NA	0	0.3	12	NA
1100	Skookum Inlet_2011	2011-08-08	220	32	8	2011	44100	Skookum Inlet	Skookum Inlet	Puget Sound	47.143	-123.06354	2	16.7	26	16.7	18.3	NA	0	0.14995	15	NA
1101	South Totten Inlet_2011	2011-08-09	221	32	8	2011	28800	South Totten Inlet	Totten Inlet	Puget Sound	47.11496	-123.02234	2	16.3	NA	NA	17.6	NA	3.88119999998146	0.92	23	NA
1102	Belfair Park_2011	2011-08-10	222	32	8	2011	37200	Belfair Park	Hood Canal 9	Hood Canal	47.42855	-122.87437	2	25.2	18	17.1	23.4	NA	6.86253333330154	0.36	930	NA
1103	Happy Hollow_2011	2011-08-10	222	32	8	2011	39000	Happy Hollow	Hood Canal 5	Hood Canal	47.54319	-123.03878	2	21.9	11	14.9	19.9	NA	7.36253333330154	0.14995	46000	NA
1104	Thorndyke Bay_2011	2011-08-15	227	33	8	2011	50400	Thorndyke Bay	Hood Canal 1	Hood Canal	47.80881	-122.74017	2	21.9	30	26	18.4	NA	6.84700000001325	0.14995	0.14995	NA
1105	Nahcotta Area_2011	2011-08-16	228	33	8	2011	34200	Nahcotta Area	Nahcotta	Coastal Bays	46.45461	-124.00977	2	NA	28	17.8	18.3	NA	4.66299999998675	0.14995	0.36	NA
1106	Sisters Point_2011	2011-08-17	229	33	8	2011	54900	Sisters Point	Hood Canal 7	Hood Canal	47.35876	-123.04118	2	34.5	24	20.5	21.5	NA	0	23	220002	NA
1107	Skookum Inlet_2011	2011-08-23	235	34	8	2011	30600	Skookum Inlet	Skookum Inlet	Puget Sound	47.143	-123.06354	2	16.1	NA	NA	18.3	NA	5.02979999999205	NA	NA	NA
1108	Tekiu Point_2011	2011-08-24	236	34	8	2011	25200	Tekiu Point	Hood Canal 4	Hood Canal	47.5861	-122.952	2	20	NA	NA	21.1	NA	4.09439999997616	NA	NA	NA
1109	Belfair Park_2011	2011-08-29	241	35	8	2011	38700	Belfair Park	Hood Canal 9	Hood Canal	47.42855	-122.87437	2	18.7	15	16.4	19.8	NA	3.6618000000053	0.14995	750	NA
1110	Happy Hollow_2011	2011-08-29	241	35	8	2011	41400	Happy Hollow	Hood Canal 5	Hood Canal	47.54319	-123.03878	2	20	20	16	21	NA	4.32840000000265	0.14995	750	NA
1111	Quilcene Bay_2011	2011-08-29	241	35	8	2011	44700	Quilcene Bay	Quilcene Bay	Hood Canal	47.78746	-122.85935	2	21.2	NA	19.3	20.6	NA	5.41186666667461	0.14995	230	NA
1112	Dabob Bay_2011	2011-08-29	241	35	8	2011	48600	Dabob Bay	Dabob Bay	Hood Canal	47.76963	-122.82102	2	22.2	10	24.4	22.2	NA	6.32840000000265	0.14995	430	NA
1113	Seal Rock_2011	2011-08-29	241	35	8	2011	50220	Seal Rock	Hood Canal 3	Hood Canal	47.71423626	-122.8840274	2	17.2	20	19.4	17.8	NA	7.19540000001589	0.14995	93	NA
1114	Thorndyke Bay_2011	2011-08-30	242	35	8	2011	32400	Thorndyke Bay	Hood Canal 1	Hood Canal	47.80881	-122.74017	2	19	30	19	16	NA	1.64239999996291	0.36	4.3	NA
1115	Admiralty Beach_2011	2011-08-30	242	35	8	2011	45000	Admiralty Beach	Hood Canal 6	Hood Canal	47.35023806	-123.042656	2	19.9	20	17.9	16.3	NA	4.225	0.36	230	NA
1116	Nahcotta Area_2011	2011-08-31	243	35	8	2011	36000	Nahcotta Area	Nahcotta	Coastal Bays	46.45461	-124.00977	2	NA	30	16.6	18.3	NA	5.37540000001589	0.74	9.3	NA
1117	Sisters Point_2011	2011-08-31	243	35	8	2011	36600	Sisters Point	Hood Canal 7	Hood Canal	47.35876	-123.04118	2	15	25	15.5	16.1	NA	0	0.14995	930	NA
1118	Skookum Inlet_2011	2011-09-06	249	36	9	2011	29700	Skookum Inlet	Skookum Inlet	Puget Sound	47.143	-123.06354	2	16.1	23	23.3	16.1	NA	5.59520000000795	0.36	75	NA
1119	Oakland Bay_2011	2011-09-06	249	36	9	2011	30600	Oakland Bay	Oakland Bay	Puget Sound	47.22503	-123.0373	2	17.6	27	14.2	16.6	NA	5.09459999998411	0.14995	230	NA
1120	Oakland Bay_2011	2011-09-06	249	36	9	2011	30600	Oakland Bay	Oakland Bay	Puget Sound	47.23626	-123.05141	2	17.6	27	14.2	16.6	NA	5.09459999998411	0.14995	230	NA
1121	Potlatch Park_2011	2011-09-06	249	36	9	2011	32400	Potlatch Park	Annas Bay	Hood Canal	47.36011	-123.15604	2	13.3	NA	17.8	16.1	NA	7.59619999998146	0.36	430	NA
1122	Scott Point_2011	2011-09-06	249	36	9	2011	34200	Scott Point	Samish Bay	Samish Bay	48.58865	-122.48548	2	12.6	21	16	17	NA	0	0.14995	0.14995	NA
1123	Tekiu Point_2011	2011-09-07	250	36	9	2011	28800	Tekiu Point	Hood Canal 4	Hood Canal	47.5861	-122.952	2	20	27	NA	21.1	NA	5.49279999997881	0.74	220	NA
1124	Admiralty Beach_2011	2011-09-12	255	37	9	2011	43500	Admiralty Beach	Hood Canal 6	Hood Canal	47.35023806	-123.042656	2	19.5	NA	19.1	18.8	NA	4.14253333330154	NA	NA	NA
1125	Dabob Bay_2011	2011-09-12	255	37	9	2011	44100	Dabob Bay	Dabob Bay	Hood Canal	47.76963	-122.82102	2	17.8	NA	18.3	18.3	NA	4.22580000003179	NA	NA	NA
1126	Thorndyke Bay_2011	2011-09-12	255	37	9	2011	45900	Thorndyke Bay	Hood Canal 1	Hood Canal	47.80881	-122.74017	2	19.05	30	20.5	17.27	NA	5.72659999999735	0.36	0.92	NA
1127	Seal Rock_2011	2011-09-12	255	37	9	2011	46680	Seal Rock	Hood Canal 3	Hood Canal	47.71423626	-122.8840274	2	NA	26	17.8	17.2	NA	5.44286666664812	1.5	93	NA
1128	Nahcotta Area_2011	2011-09-13	256	37	9	2011	34200	Nahcotta Area	Nahcotta	Coastal Bays	46.45461	-124.00977	2	NA	30	17.2	16.5	NA	5.5431999999947	0.14995	0.14995	NA
1129	Belfair Park_2011	2011-09-13	256	37	9	2011	48600	Belfair Park	Hood Canal 9	Hood Canal	47.42855	-122.87437	2	16.6	NA	15.5	20.1	NA	0	0.14995	93	NA
1130	Hammersley Orca_2011	2011-09-14	257	37	9	2011	50400	Hammersley Orca	Hammersley Inlet	Puget Sound	47.20665	-123.01017	2	16.7	28	22.2	16.1	NA	0	0.36	23	NA
1131	Quilcene Bay_2011	2011-09-15	258	37	9	2011	48000	Quilcene Bay	Quilcene Bay	Hood Canal	47.78746	-122.85935	2	18.8	NA	15.5	17.9	NA	0	NA	NA	NA
1132	Oakland Bay_2011	2011-09-19	262	38	9	2011	19800	Oakland Bay	Oakland Bay	Puget Sound	47.23626	-123.05141	2	14.1	23	13.3	14.6	NA	3.93	0.14995	23	NA
1133	Oakland Bay_2011	2011-09-19	262	38	9	2011	19800	Oakland Bay	Oakland Bay	Puget Sound	47.22503	-123.0373	2	14.1	23	13.3	14.6	NA	3.93	0.14995	23	NA
1134	Skookum Inlet_2011	2011-09-19	262	38	9	2011	19800	Skookum Inlet	Skookum Inlet	Puget Sound	47.143	-123.06354	2	13.3	26	13.9	14.4	NA	4.76400000002649	0.14995	15	NA
1135	South Totten Inlet_2011	2011-09-19	262	38	9	2011	28800	South Totten Inlet	Totten Inlet	Puget Sound	47.11496	-123.02234	2	16.2	NA	15.5	17	NA	7.09720000002119	0.14995	2	NA
1136	Quilcene Bay_2011	2011-09-21	264	38	9	2011	23400	Quilcene Bay	Quilcene Bay	Hood Canal	47.78746	-122.85935	2	13.6	30	13.1	14.9	NA	5.22520000000795	0.14995	43	NA
1137	Tekiu Point_2011	2011-09-21	264	38	9	2011	27000	Tekiu Point	Hood Canal 4	Hood Canal	47.5861	-122.952	2	22.2	28	NA	15.5	NA	6.05840000000265	NA	NA	NA
1138	Scott Point_2011	2011-09-21	264	38	9	2011	32400	Scott Point	Samish Bay	Samish Bay	48.58865	-122.48548	2	15.3	24	17.1	15.6	NA	0	0.14995	0.36	NA
1139	Admiralty Beach_2011	2011-09-26	269	39	9	2011	36000	Admiralty Beach	Hood Canal 6	Hood Canal	47.35023806	-123.042656	2	11.6	NA	12.4	9.5	NA	0	NA	NA	NA
1140	Dabob Bay_2011	2011-09-26	269	39	9	2011	40140	Dabob Bay	Dabob Bay	Hood Canal	47.76963	-122.82102	2	11.1	10	11.1	12.8	NA	0	0.14995	15	NA
1141	Thorndyke Bay_2011	2011-09-26	269	39	9	2011	42600	Thorndyke Bay	Hood Canal 1	Hood Canal	47.80881	-122.74017	2	12.5	30	12.5	12.5	NA	5.62533333334658	0.14995	0.14995	NA
1142	Seal Rock_2011	2011-09-26	269	39	9	2011	47700	Seal Rock	Hood Canal 3	Hood Canal	47.71423626	-122.8840274	2	14.4	25	13.9	15	NA	6.37479999999205	0.36	43	NA
1143	Nahcotta Area_2011	2011-09-28	271	39	9	2011	32400	Nahcotta Area	Nahcotta	Coastal Bays	46.45461	-124.00977	2	NA	NA	13.33	15.5	NA	5.25560000002384	NA	NA	NA
1144	Sisters Point_2011	2011-09-28	271	39	9	2011	50340	Sisters Point	Hood Canal 7	Hood Canal	47.35876	-123.04118	2	16.9	NA	20	13.9	NA	0	NA	NA	NA
1145	Nahcotta Area_2011	2011-10-12	285	41	10	2011	34200	Nahcotta Area	Nahcotta	Coastal Bays	46.45461	-124.00977	2	NA	NA	15	15.56	NA	5.23659999999735	NA	NA	NA
1146	Hamma Hamma_2012	2012-05-22	143	21	5	2012	0	Hamma Hamma	Hood Canal 5	Hood Canal	47.54319	-123.03878	2	14.8	NA	NA	NA	NA	0	0.14995	0.14995	NA
1147	Potlatch Park_2012	2012-05-22	143	21	5	2012	40800	Potlatch Park	Annas Bay	Hood Canal	47.36011	-123.15604	2	10.7	NA	15.5	NA	NA	4.45633333332009	0.14995	0.14995	NA
1148	Admiralty Beach_2012	2012-05-22	143	21	5	2012	41700	Admiralty Beach	Hood Canal 6	Hood Canal	47.350575	-123.0431614	2	14	NA	10.9	NA	NA	4.70633333332009	0.14995	0.14995	NA
1149	Hamma Hamma_2012	2012-05-22	143	21	5	2012	45000	Hamma Hamma	Hood Canal 5	Hood Canal	47.54319	-123.03878	2	14.2	NA	12.7	NA	NA	5.53959999998411	0.14995	0.14995	NA
1150	Twanoh Park_2012	2012-05-23	144	21	5	2012	44400	Twanoh Park	Hood Canal 8	Hood Canal	47.38054	-122.95776	2	NA	26	NA	NA	NA	4.60313333332539	0.14995	2.3	NA
1151	Belfair Park_2012	2012-05-23	144	21	5	2012	46500	Belfair Park	Hood Canal 9	Hood Canal	47.42855	-122.87437	2	NA	10	NA	NA	NA	5.35326666666402	0.14995	1.4	NA
1152	Sisters Point_2012	2012-05-23	144	21	5	2012	48540	Sisters Point	Hood Canal 7	Hood Canal	47.35876	-123.04118	2	NA	26	NA	NA	NA	6.00333333333333	0.14995	2.3	NA
1153	Nahcotta Area_2012	2012-05-28	149	22	5	2012	46800	Nahcotta Area	Nahcotta	Coastal Bays	46.45461	-124.00977	2	14.8	NA	17.5	14.4	NA	3.92279999997881	0.14995	0.14995	NA
1154	Scott Point_2012	2012-05-30	151	22	5	2012	28800	Scott Point	Samish Bay	Samish Bay	48.58865	-122.48548	2	11.7	NA	12.5	15	NA	5.05599999997351	0.14995	0.14995	NA
1155	Chapman Cove_2012	2012-06-04	156	23	6	2012	45000	Chapman Cove	Oakland Bay	Puget Sound	47.22503	-123.0373	2	14.1	25	10	14.1	NA	4.62279999997881	0.14995	0.14995	NA
1156	Scott Point_2012	2012-06-06	158	23	6	2012	36000	Scott Point	Samish Bay	Samish Bay	48.58865	-122.48548	2	11	NA	11.5	12.9	NA	3.83580000003179	0.14995	0.14995	NA
1157	Nahcotta Area_2012	2012-06-11	163	24	6	2012	48900	Nahcotta Area	Nahcotta	Coastal Bays	46.45461	-124.00977	2	23.7	2.7	19.8	16.5	NA	4.65433333330684	0.14995	0.14995	NA
1158	Scott Point_2012	2012-06-13	165	24	6	2012	36000	Scott Point	Samish Bay	Samish Bay	48.58865	-122.48548	2	12.9	24	12.5	16.1	NA	7.03739999996291	0.14995	0.14995	NA
1159	Chapman Cove_2012	2012-06-14	166	24	6	2012	36600	Chapman Cove	Oakland Bay	Puget Sound	47.22503	-123.0373	2	19.5	30	11.4	15.8	NA	4.34926666663753	0.14995	0.14995	NA
1160	Dabob Bay_2012	2012-06-18	170	25	6	2012	43200	Dabob Bay	Dabob Bay	Hood Canal	47.76963	-122.82102	2	17.9	1.5	15.9	16.4	NA	6.60619999998146	0.14995	0.36	NA
1161	Chapman Cove_2012	2012-06-18	170	25	6	2012	44400	Chapman Cove	Oakland Bay	Puget Sound	47.22503	-123.0373	2	17.8	25	12.3	16.6	NA	4.77113333331214	0.14995	0.14995	NA
1162	Quilcene Bay_2012	2012-06-18	170	25	6	2012	45000	Quilcene Bay	Quilcene Bay	Hood Canal	47.78746	-122.85935	2	19.6	15	14.5	14.5	NA	7.27299999998675	23	23	NA
1163	Scott Point_2012	2012-06-19	171	25	6	2012	50400	Scott Point	Samish Bay	Samish Bay	48.58865	-122.48548	2	23.1	NA	16.9	16.4	NA	0	0.14995	0.14995	NA
1164	Potlatch Park_2012	2012-06-20	172	25	6	2012	40200	Potlatch Park	Annas Bay	Hood Canal	47.36011	-123.15604	2	23.4	10	23.8	14.7	NA	4.73366666667991	0.14995	0.14995	NA
1165	Admiralty Beach_2012	2012-06-20	172	25	6	2012	42480	Admiralty Beach	Hood Canal 6	Hood Canal	47.350575	-123.0431614	2	25.1	25	25.6	14.4	NA	5.36700000001325	0.14995	0.92	NA
1166	Hamma Hamma_2012	2012-06-20	172	25	6	2012	46800	Hamma Hamma	Hood Canal 5	Hood Canal	47.54319	-123.03878	2	29.5	22	26.2	17.8	NA	6.40020000000795	0.14995	0.14995	NA
1167	Dosewallips_2012	2012-06-20	172	25	6	2012	51300	Dosewallips	Hood Canal 3	Hood Canal	47.68591	-122.89102	2	29	10	19.7	20.5	NA	7.48340000000265	0.36	0.36	NA
1168	Hammersley Orca_2012	2012-06-24	176	26	6	2012	56700	Hammersley Orca	Hammersley Inlet	Puget Sound	47.20665	-123.01017	2	16.8	30	16.8	16.7	NA	3.31880000001854	0.14995	0.14995	NA
1169	Chapman Cove_2012	2012-06-24	176	26	6	2012	60600	Chapman Cove	Oakland Bay	Puget Sound	47.22503	-123.0373	2	18.8	35	16.5	19.2	NA	4.48553333335453	0.14995	0.36	NA
1170	Skookum Inlet_2012	2012-06-24	176	26	6	2012	63000	Skookum Inlet	Skookum Inlet	Puget Sound	47.143	-123.06354	2	18.7	3	18	19.3	NA	5.90279999997881	0.36	15	NA
1171	South Totten Inlet_2012	2012-06-24	176	26	6	2012	66600	South Totten Inlet	Totten Inlet	Puget Sound	47.11496	-123.02234	2	17.8	NA	16.9	19.3	NA	6.65259999997086	0.36	9.3	NA
1172	Twanoh Park_2012	2012-06-25	177	26	6	2012	56940	Twanoh Park	Hood Canal 8	Hood Canal	47.38054	-122.95776	2	16.4	11	14.2	17.8	NA	0	0.14995	22	NA
1173	Belfair Park_2012	2012-06-25	177	26	6	2012	60300	Belfair Park	Hood Canal 9	Hood Canal	47.42855	-122.87437	2	19.6	12	15.5	20	NA	0	0.14995	4.3	NA
1174	Sisters Point_2012	2012-06-25	177	26	6	2012	63000	Sisters Point	Hood Canal 7	Hood Canal	47.35876	-123.04118	2	18.5	27	13.9	17.7	NA	0	0.14995	430	NA
1175	Nahcotta Area_2012	2012-06-26	178	26	6	2012	53100	Nahcotta Area	Nahcotta	Coastal Bays	46.45461	-124.00977	2	25.2	NA	14.2	19.2	NA	0	0.3	0.3	NA
1176	Scott Point_2012	2012-06-27	179	26	6	2012	36000	Scott Point	Samish Bay	Samish Bay	48.58865	-122.48548	2	13.1	26	13.6	16.2	NA	0	0.14995	0.14995	NA
1177	Mike's Beach Resort_2012	2012-07-02	184	27	7	2012	36000	Mike's Beach Resort	Hood Canal 4	Hood Canal	47.55791044	-123.0245261	2	17.3	27.5	15.1	14.7	NA	5.6718000000053	0.36	4.3	NA
1178	Chapman Cove_2012	2012-07-02	184	27	7	2012	42300	Chapman Cove	Oakland Bay	Puget Sound	47.22503	-123.0373	2	18.7	22	15.3	16.6	NA	4.91979999999205	0.14995	0.36	NA
1179	Dosewallips_2012	2012-07-02	184	27	7	2012	43200	Dosewallips	Hood Canal 3	Hood Canal	47.68591	-122.89102	2	20.3	17.5	15.8	13.2	NA	7.00459999998411	0.14995	0.36	NA
1180	Hamma Hamma_2012	2012-07-04	186	27	7	2012	36000	Hamma Hamma	Hood Canal 5	Hood Canal	47.54319	-123.03878	2	26	28	NA	NA	NA	3.71520000000795	0.14995	0.3	NA
1181	Dabob Bay_2012	2012-07-04	186	27	7	2012	39600	Dabob Bay	Dabob Bay	Hood Canal	47.76963	-122.82102	2	21.5	10	20.2	19	NA	4.7986000000106	0.36	4.3	NA
1182	Quilcene Bay_2012	2012-07-04	186	27	7	2012	43200	Quilcene Bay	Quilcene Bay	Hood Canal	47.78746	-122.85935	2	20.4	10	17.8	17.3	NA	5.88200000001325	0.36	4.3	NA
1183	Potlatch Park_2012	2012-07-04	186	27	7	2012	45600	Potlatch Park	Annas Bay	Hood Canal	47.36011	-123.15604	2	29.6	23	19.3	19.8	NA	6.54866666667991	0.14995	0.92	NA
1184	Hamma Hamma_2012	2012-07-04	186	27	7	2012	49800	Hamma Hamma	Hood Canal 5	Hood Canal	47.54319	-123.03878	2	26	28	19.3	19.8	NA	7.54853333334128	0.14995	9.3	NA
1185	Admiralty Beach_2012	2012-07-04	186	27	7	2012	52800	Admiralty Beach	Hood Canal 6	Hood Canal	47.350575	-123.0431614	2	33.1	24	19	21.1	NA	0	0.14995	4.3	NA
1186	Sisters Point_2012	2012-07-08	190	28	7	2012	55500	Sisters Point	Hood Canal 7	Hood Canal	47.35876	-123.04118	2	32.8	18	24.8	22.8	NA	5.13526666667726	230	220002	NA
1187	Twanoh Park_2012	2012-07-08	190	28	7	2012	59100	Twanoh Park	Hood Canal 8	Hood Canal	47.38054	-122.95776	2	34.5	20	28.2	24.2	NA	5.96846666667197	22	220002	NA
1188	Belfair Park_2012	2012-07-08	190	28	7	2012	62100	Belfair Park	Hood Canal 9	Hood Canal	47.42855	-122.87437	2	32.4	3	28.4	28	NA	6.9686000000106	4.3	7500	NA
1189	Scott Point_2012	2012-07-09	191	28	7	2012	32400	Scott Point	Samish Bay	Samish Bay	48.58865	-122.48548	2	14.4	22	14.2	15.9	NA	0	0.3	4.3	NA
1190	Nahcotta Area_2012	2012-07-09	191	28	7	2012	41400	Nahcotta Area	Nahcotta	Coastal Bays	46.45461	-124.00977	2	15.8	22.5	15.7	18.6	NA	0	0.36	0.92	NA
1191	South Totten Inlet_2012	2012-07-11	193	28	7	2012	27000	South Totten Inlet	Totten Inlet	Puget Sound	47.11496	-123.02234	2	16.9	30	15.1	17.7	NA	0	0.92	23	NA
1192	Hammersley Orca_2012	2012-07-11	193	28	7	2012	28800	Hammersley Orca	Hammersley Inlet	Puget Sound	47.20665	-123.01017	2	18	17.5	15.4	18	NA	0	0.36	930	NA
1193	Hammersley Orca_2012	2012-07-11	193	29	7	2012	33300	Hammersley Orca	Hammersley Inlet	Puget Sound	47.20665	-123.01017	2	19.1	30	18.1	17.8	NA	0	0.36	15	NA
1194	Chapman Cove_2012	2012-07-11	193	28	7	2012	36900	Chapman Cove	Oakland Bay	Puget Sound	47.22503	-123.0373	2	21.9	15	19.8	20.9	NA	0	0.14995	43	NA
1195	Potlatch Park_2012	2012-07-16	198	29	7	2012	34200	Potlatch Park	Annas Bay	Hood Canal	47.36011	-123.15604	2	23.4	10	19.7	16.3	NA	5.06979999999205	2.3	43	NA
1196	Admiralty Beach_2012	2012-07-16	198	29	7	2012	36000	Admiralty Beach	Hood Canal 6	Hood Canal	47.350575	-123.0431614	2	23.6	20	24.1	17.4	NA	5.56979999999205	23	2300	NA
1197	Quilcene Bay_2012	2012-07-16	198	29	7	2012	36600	Quilcene Bay	Quilcene Bay	Hood Canal	47.78746	-122.85935	2	25.7	16	19.3	20.4	NA	5.81986666666137	4.3	220	NA
1198	Hamma Hamma_2012	2012-07-16	198	29	7	2012	39600	Hamma Hamma	Hood Canal 5	Hood Canal	47.54319	-123.03878	2	21.1	30	20.3	20.2	NA	6.4863999999894	0.36	23	NA
1199	Chapman Cove_2012	2012-07-16	198	29	7	2012	40500	Chapman Cove	Oakland Bay	Puget Sound	47.22503	-123.0373	2	22.2	26	18.3	19.1	NA	4.56799999998675	0.14995	9.3	NA
1200	Dabob Bay_2012	2012-07-16	198	29	7	2012	40500	Dabob Bay	Dabob Bay	Hood Canal	47.76963	-122.82102	2	23.3	13	22.2	22.2	NA	6.7363999999894	0.3	220	NA
1201	Hamma Hamma_2012	2012-07-16	198	29	7	2012	42300	Hamma Hamma	Hood Canal 5	Hood Canal	47.54319	-123.03878	2	NA	NA	20.3	NA	NA	7.2363999999894	2.3	380	NA
1202	Scott Point_2012	2012-07-16	198	29	7	2012	46800	Scott Point	Samish Bay	Samish Bay	48.58865	-122.48548	2	20	16	21.2	19.9	NA	0	0.14995	0.36	NA
1203	Mike's Beach Resort_2012	2012-07-18	200	29	7	2012	37800	Mike's Beach Resort	Hood Canal 4	Hood Canal	47.55791044	-123.0245261	2	18.1	32	16.8	16.6	NA	5.19739999996291	0.92	75	NA
1204	Dosewallips_2012	2012-07-18	200	29	7	2012	39600	Dosewallips	Hood Canal 3	Hood Canal	47.68591	-122.89102	2	21.9	5	19	15.8	NA	5.03020000000795	0.36	9.3	NA
1205	Twanoh Park_2012	2012-07-18	200	29	7	2012	43200	Twanoh Park	Hood Canal 8	Hood Canal	47.38054	-122.95776	2	21.4	12	19.8	19.8	NA	6.1136000000106	4.3	4300	NA
1206	Sisters Point_2012	2012-07-18	200	29	7	2012	46800	Sisters Point	Hood Canal 7	Hood Canal	47.35876	-123.04118	2	24.5	26	20.6	18.9	NA	7.36380000001854	2.3	4300	NA
1207	Twanoh Park_2012	2012-07-22	204	30	7	2012	47700	Twanoh Park	Hood Canal 8	Hood Canal	47.38054	-122.95776	2	19.3	17.5	23.1	24.1	NA	3.95080000003179	0.14995	230	NA
1208	Belfair Park_2012	2012-07-22	204	30	7	2012	50400	Belfair Park	Hood Canal 9	Hood Canal	47.42855	-122.87437	2	20.9	20	19.1	22.3	NA	4.86759999997086	0.36	2200	NA
1209	Sisters Point_2012	2012-07-22	204	30	7	2012	53100	Sisters Point	Hood Canal 7	Hood Canal	47.35876	-123.04118	2	21.6	25	25.9	15.7	NA	5.70099999997351	0.14995	2200	NA
1210	Skookum Inlet_2012	2012-07-22	204	30	7	2012	54000	Skookum Inlet	Skookum Inlet	Puget Sound	47.143	-123.06354	2	22	28	21.6	20.1	NA	4.5331999999947	0.36	43	NA
1211	Hammersley Orca_2012	2012-07-22	204	30	7	2012	60600	Hammersley Orca	Hammersley Inlet	Puget Sound	47.20665	-123.01017	2	20.7	34	16.8	18.4	NA	5.61593333330419	0.14995	4.3	NA
1212	South Totten Inlet_2012	2012-07-23	205	30	7	2012	42600	South Totten Inlet	Totten Inlet	Puget Sound	47.11496	-123.02234	2	24	27	22	20.1	NA	0	0.36	4.3	NA
1213	Scott Point_2012	2012-07-24	206	30	7	2012	54000	Scott Point	Samish Bay	Samish Bay	48.58865	-122.48548	2	18.7	NA	20.2	19.2	NA	0	0.14995	9.3	NA
1214	Totten Inlet/Sandy Point_2012	2012-07-26	208	30	7	2012	24000	Totten Inlet/Sandy Point	Totten Inlet	Puget Sound	47.143	-123.06354	2	15	33	14.3	18.3	NA	4.29626666665077	0.14995	12	NA
1215	Chapman Cove_2012	2012-07-26	208	30	7	2012	29700	Chapman Cove	Oakland Bay	Puget Sound	47.22503	-123.0373	2	15	25	15.6	20	NA	5.12900000002649	0.14995	23	NA
1216	Dosewallips_2012	2012-07-30	212	31	7	2012	34800	Dosewallips	Hood Canal 3	Hood Canal	47.68591	-122.89102	2	17.9	20	16.5	17.2	NA	5.63486666666137	0.3	75	NA
1217	Mike's Beach Resort_2012	2012-07-30	212	31	7	2012	37800	Mike's Beach Resort	Hood Canal 4	Hood Canal	47.55791044	-123.0245261	2	19.2	25	17	19	NA	7.13540000001589	0.36	93	NA
1218	Chapman Cove_2012	2012-07-30	212	31	7	2012	40500	Chapman Cove	Oakland Bay	Puget Sound	47.22503	-123.0373	2	19.3	26	17.4	18.4	NA	5.38340000000265	0.14995	93	NA
1219	Dosewallips_2012	2012-07-30	212	31	7	2012	43200	Dosewallips	Hood Canal 3	Hood Canal	47.68591	-122.89102	2	19.5	15	21.1	17.1	NA	7.9681999999947	0.36	22	NA
1220	Hamma Hamma_2012	2012-08-01	214	31	8	2012	39600	Hamma Hamma	Hood Canal 5	Hood Canal	47.54319	-123.03878	2	26.1	28	NA	NA	NA	5.51200000001325	0.14995	75	NA
1221	Potlatch Park_2012	2012-08-01	214	31	8	2012	40800	Potlatch Park	Annas Bay	Hood Canal	47.36011	-123.15604	2	28.1	16	23.6	21.9	NA	6.01213333335188	0.36	230	NA
1222	Dabob Bay_2012	2012-08-01	214	31	8	2012	41400	Dabob Bay	Dabob Bay	Hood Canal	47.76963	-122.82102	2	24.6	21	23.4	20.9	NA	6.09540000001589	0.14995	230	NA
1223	Quilcene Bay_2012	2012-08-01	214	31	8	2012	45000	Quilcene Bay	Quilcene Bay	Hood Canal	47.78746	-122.85935	2	28	15	22.5	25.9	NA	7.17880000001854	0.74	430	NA
1224	Hamma Hamma_2012	2012-08-01	214	31	8	2012	46500	Hamma Hamma	Hood Canal 5	Hood Canal	47.54319	-123.03878	2	26.1	28	20	19.8	NA	7.42866666667991	0.36	23	NA
1225	Scott Point_2012	2012-08-01	214	31	8	2012	50400	Scott Point	Samish Bay	Samish Bay	48.58865	-122.48548	2	20.6	NA	23	20.6	NA	0	0.14995	2.3	NA
1226	Sisters Point_2012	2012-08-01	214	31	8	2012	53100	Sisters Point	Hood Canal 7	Hood Canal	47.35876	-123.04118	2	32.8	32	24.6	22.1	NA	0	93	220002	NA
1227	Belfair Park_2012	2012-08-05	218	32	8	2012	8400	Belfair Park	Hood Canal 9	Hood Canal	47.42855	-122.87437	2	38.1	8	30.8	28.4	NA	0	0.14995	430	NA
1228	Sisters Point_2012	2012-08-05	218	32	8	2012	54000	Sisters Point	Hood Canal 7	Hood Canal	47.35876	-123.04118	2	38	24	35.4	24.8	NA	5.68220000002119	230	220002	NA
1229	Twanoh Park_2012	2012-08-05	218	32	8	2012	57600	Twanoh Park	Hood Canal 8	Hood Canal	47.38054	-122.95776	2	NA	21	28.2	23.5	NA	6.51540000001589	4.3	220002	NA
1230	Skookum Inlet_2012	2012-08-06	219	32	8	2012	50400	Skookum Inlet	Skookum Inlet	Puget Sound	47.143	-123.06354	2	28.3	25	27.3	20.8	NA	0	7.5	15000	NA
1231	Hammersley Orca_2012	2012-08-06	219	32	8	2012	52200	Hammersley Orca	Hammersley Inlet	Puget Sound	47.20665	-123.01017	2	19.5	30	22.6	19	NA	1.5768000000053	0.14995	380	NA
1232	Chapman Cove_2012	2012-08-06	219	32	8	2012	55800	Chapman Cove	Oakland Bay	Puget Sound	47.22503	-123.0373	2	23.1	35	24.5	23.2	NA	2.66020000000795	2.3	9300	NA
1233	Chapman Cove_2012	2012-08-08	221	32	8	2012	24300	Chapman Cove	Oakland Bay	Puget Sound	47.22503	-123.0373	2	13.6	35	13.2	18.1	NA	0	0.14995	430	NA
1234	Nahcotta Area_2012	2012-08-08	221	32	8	2012	48600	Nahcotta Area	Nahcotta	Coastal Bays	46.45461	-124.00977	2	24.6	35	21.6	19.8	NA	0	0.14995	2.3	NA
1235	South Totten Inlet_2012	2012-08-09	222	32	8	2012	27300	South Totten Inlet	Totten Inlet	Puget Sound	47.11496	-123.02234	2	18.5	27	17.6	17.9	NA	4.36033333334658	0.14995	230	NA
1236	Scott Point_2012	2012-08-10	223	32	8	2012	34800	Scott Point	Samish Bay	Samish Bay	48.58865	-122.48548	2	19.2	NA	28.1	20.8	NA	0	NA	NA	NA
1237	Mike's Beach Resort_2012	2012-08-12	225	33	8	2012	36000	Mike's Beach Resort	Hood Canal 4	Hood Canal	47.55791044	-123.0245261	2	23	25	17.2	20.1	NA	7.38659999999735	93	4300	NA
1238	Dosewallips_2012	2012-08-12	225	33	8	2012	38700	Dosewallips	Hood Canal 3	Hood Canal	47.68591	-122.89102	2	24.5	14	17.2	23.3	NA	7.55279999997881	4.3	2300	NA
1239	Chapman Cove_2012	2012-08-13	226	33	8	2012	36000	Chapman Cove	Oakland Bay	Puget Sound	47.22503	-123.0373	2	20.7	NA	15.5	20	NA	4.1981999999947	0.14995	150	NA
1240	Dabob Bay_2012	2012-08-14	227	33	8	2012	37800	Dabob Bay	Dabob Bay	Hood Canal	47.76963	-122.82102	2	27.3	17	19.2	20.9	NA	6.18020000000795	0.36	430	NA
1241	Quilcene Bay_2012	2012-08-14	227	33	8	2012	41400	Quilcene Bay	Quilcene Bay	Hood Canal	47.78746	-122.85935	2	27.2	NA	20	22	NA	7.2636000000106	1.1	380	NA
1242	Chapman Cove_2012	2012-08-14	227	33	8	2012	42600	Chapman Cove	Oakland Bay	Puget Sound	47.22503	-123.0373	2	29.6	26	23.7	23.6	NA	5.42853333334128	0.36	2400	NA
1243	Twanoh Park_2012	2012-08-15	228	33	8	2012	33600	Twanoh Park	Hood Canal 8	Hood Canal	47.38054	-122.95776	2	20.8	25	17.7	22	NA	4.16033333334658	0.14995	220002	NA
1244	Admiralty Beach_2012	2012-08-15	228	33	8	2012	37800	Admiralty Beach	Hood Canal 6	Hood Canal	47.350575	-123.0431614	2	20.9	17.5	20.2	21.1	NA	5.49380000001854	0.92	2300	NA
1245	Sisters Point_2012	2012-08-15	228	33	8	2012	38100	Sisters Point	Hood Canal 7	Hood Canal	47.35876	-123.04118	2	24.5	30	20.2	22.4	NA	5.57713333335188	2.3	7500	NA
1246	Cushman Park_2012	2012-08-15	228	33	8	2012	39600	Cushman Park	Hood Canal 5	Hood Canal	47.41943478	-123.1301848	2	25.1	17	23.5	21.2	NA	6.16060000002384	4.3	4300	NA
1247	Hamma Hamma_2012	2012-08-15	228	33	8	2012	41400	Hamma Hamma	Hood Canal 5	Hood Canal	47.54319	-123.03878	2	27.7	22	31	25.5	NA	6.32700000001325	23	750	NA
1248	Scott Point_2012	2012-08-16	229	33	8	2012	45000	Scott Point	Samish Bay	Samish Bay	48.58865	-122.48548	2	21.6	NA	21.8	26.8	NA	7.89159999999735	NA	NA	NA
1249	South Totten Inlet_2012	2012-08-20	233	34	8	2012	27000	South Totten Inlet	Totten Inlet	Puget Sound	47.11496	-123.02234	2	17.1	30	14.8	18	NA	0	2.3	4300	NA
1250	South Totten Inlet_2012	2012-08-20	233	34	8	2012	27000	South Totten Inlet	Totten Inlet	Puget Sound	47.11496	-123.02234	2	17.1	NA	14.8	18	NA	0	9.3	2300	NA
1251	South Totten Inlet_2012	2012-08-20	233	34	8	2012	27000	South Totten Inlet	Totten Inlet	Puget Sound	47.11496	-123.02234	2	17.1	NA	14.8	18	NA	0	43	9300	NA
1252	Twanoh Park_2012	2012-08-20	233	34	8	2012	45000	Twanoh Park	Hood Canal 8	Hood Canal	47.38054	-122.95776	2	25.2	22	25	23.6	NA	0	0.36	24000	NA
1253	Belfair Park_2012	2012-08-20	233	34	8	2012	46800	Belfair Park	Hood Canal 9	Hood Canal	47.42855	-122.87437	2	29.9	15	20	30	NA	0	0.36	2300	NA
1254	Skookum Inlet_2012	2012-08-20	233	34	8	2012	49200	Skookum Inlet	Skookum Inlet	Puget Sound	47.143	-123.06354	2	23.6	30	27.1	19.9	NA	2.64306666665607	9.3	7500	NA
1255	Mid Hammersley_2012	2012-08-20	233	34	8	2012	50400	Mid Hammersley	Hammersley Inlet	Puget Sound	47.20665	-123.01017	2	19.5	30	24.8	20.4	NA	0	0.92	2300	NA
1256	Sisters Point_2012	2012-08-20	233	34	8	2012	50400	Sisters Point	Hood Canal 7	Hood Canal	47.35876	-123.04118	2	32.5	23	24	23.2	NA	0	9.3	9300	NA
1257	South Totten Inlet_2012	2012-08-20	233	34	8	2012	54000	South Totten Inlet	Totten Inlet	Puget Sound	47.11496	-123.02234	2	29.9	33	20.1	21.2	NA	3.80959999998411	0.36	4300	NA
1258	Chapman Cove_2012	2012-08-21	234	34	8	2012	57600	Chapman Cove	Oakland Bay	Puget Sound	47.22503	-123.0373	2	23.9	28	24.9	22.5	NA	0	0.14995	4300	NA
1259	Chapman Cove_2012	2012-08-21	234	34	8	2012	57600	Chapman Cove	Oakland Bay	Puget Sound	47.22503	-123.0373	2	24.7	28	24.9	22.5	NA	0	0.14995	220	NA
1260	Scott Point_2012	2012-08-22	235	34	8	2012	28800	Scott Point	Samish Bay	Samish Bay	48.58865	-122.48548	2	14.2	22	14	15.3	NA	0	0.14995	43	NA
1261	Nahcotta Area_2012	2012-08-22	235	34	8	2012	46800	Nahcotta Area	Nahcotta	Coastal Bays	46.45461	-124.00977	2	23.5	30	21.5	20.6	NA	0	0.3	4.3	NA
1262	South Totten Inlet_2012	2012-08-27	240	35	8	2012	23400	South Totten Inlet	Totten Inlet	Puget Sound	47.11496	-123.02234	2	16.1	NA	10.6	17.2	NA	2.26419999996821	2.3	2300	NA
1263	South Totten Inlet_2012	2012-08-27	240	35	8	2012	23400	South Totten Inlet	Totten Inlet	Puget Sound	47.11496	-123.02234	2	16.1	NA	10.6	17.2	NA	2.26419999996821	0.92	7500	NA
1264	South Totten Inlet_2012	2012-08-27	240	35	8	2012	23400	South Totten Inlet	Totten Inlet	Puget Sound	47.11496	-123.02234	2	16.1	30	10.6	17.2	NA	2.26419999996821	9.3	3800	NA
1265	Mike's Beach Resort_2012	2012-08-27	240	35	8	2012	33300	Mike's Beach Resort	Hood Canal 4	Hood Canal	47.55791044	-123.0245261	2	15.3	30	25.1	17	NA	6.93239999996291	2.3	750	NA
1266	Dosewallips_2012	2012-08-27	240	35	8	2012	36000	Dosewallips	Hood Canal 3	Hood Canal	47.68591	-122.89102	2	17.3	5	21.9	20	NA	7.01520000000795	0.3	220	NA
1267	Hamma Hamma_2012	2012-08-28	241	35	8	2012	0	Hamma Hamma	Hood Canal 5	Hood Canal	47.54319	-123.03878	2	NA	17	NA	NA	NA	0	0.92	93	NA
1268	Potlatch Park_2012	2012-08-28	241	35	8	2012	36000	Potlatch Park	Annas Bay	Hood Canal	47.36011	-123.15604	2	25.1	26	18.4	16.7	NA	6.24540000001589	0.14995	230	NA
1269	Admiralty Beach_2012	2012-08-28	241	35	8	2012	37200	Admiralty Beach	Hood Canal 6	Hood Canal	47.350575	-123.0431614	2	25.1	30	18.6	15.7	NA	6.57873333334923	0.36	930	NA
1270	Hamma Hamma_2012	2012-08-28	241	35	8	2012	40200	Hamma Hamma	Hood Canal 5	Hood Canal	47.54319	-123.03878	2	24.2	17	16.7	15.4	NA	7.32866666667991	0.92	430	NA
1271	East North Bay_2012	2012-08-29	242	35	8	2012	32400	East North Bay	Grays Harbor	Coastal Bays	46.97897	-124.03076	2	17.8	32	17.2	17.8	NA	6.39380000001854	0.14995	43	NA
1272	Twanoh Park_2012	2012-08-29	242	35	8	2012	35100	Twanoh Park	Hood Canal 8	Hood Canal	47.38054	-122.95776	2	18.7	15	19	18.4	NA	4.97540000001589	0.14995	750	NA
1273	Quilcene Bay_2012	2012-08-29	242	35	8	2012	37800	Quilcene Bay	Quilcene Bay	Hood Canal	47.78746	-122.85935	2	21.3	29	16.5	16.6	NA	5.97560000002384	0.14995	150	NA
1274	Sisters Point_2012	2012-08-29	242	35	8	2012	39600	Sisters Point	Hood Canal 7	Hood Canal	47.35876	-123.04118	2	18.6	25	16.1	16.4	NA	6.30880000001854	0.14995	43	NA
1275	Dabob Bay_2012	2012-08-29	242	35	8	2012	40200	Dabob Bay	Dabob Bay	Hood Canal	47.76963	-122.82102	2	22.7	7	17.1	17.2	NA	6.47546666668521	0.14995	430	NA
1276	Chapman Cove_2012	2012-08-29	242	35	8	2012	42000	Chapman Cove	Oakland Bay	Puget Sound	47.22503	-123.0373	2	19.1	28	17.3	18.3	NA	5.05726666669051	0.14995	240	NA
1277	Belfair Park_2012	2012-08-29	242	35	8	2012	44100	Belfair Park	Hood Canal 9	Hood Canal	47.42855	-122.87437	2	21.8	21	22.3	19.5	NA	7.64220000002119	0.14995	430	NA
1278	Scott Point_2012	2012-08-29	242	35	8	2012	45000	Scott Point	Samish Bay	Samish Bay	48.58865	-122.48548	2	18.3	22	19.1	20.2	NA	0	0.14995	2.1	NA
1279	Twanoh Park_2012	2012-09-03	247	36	9	2012	42900	Twanoh Park	Hood Canal 8	Hood Canal	47.38054	-122.95776	2	20.3	12	14	17.1	NA	0	0.14995	750	NA
1280	South Totten Inlet_2012	2012-09-03	247	36	9	2012	46800	South Totten Inlet	Totten Inlet	Puget Sound	47.11496	-123.02234	2	25.5	35	19.3	19.6	NA	0	0.14995	230	NA
1281	East North Bay_2012	2012-09-03	247	36	9	2012	47280	East North Bay	Grays Harbor	Coastal Bays	46.97897	-124.03076	2	21.2	31	15.5	17	NA	0	0.14995	75	NA
1282	Skookum Inlet_2012	2012-09-03	247	36	9	2012	48600	Skookum Inlet	Skookum Inlet	Puget Sound	47.143	-123.06354	2	23.7	25	25.1	18.5	NA	0	0.92	430	NA
1283	Hammersley Orca_2012	2012-09-03	247	36	9	2012	50400	Hammersley Orca	Hammersley Inlet	Puget Sound	47.20665	-123.01017	2	18.6	28	20.3	18.1	NA	0	0.14995	9.3	NA
1284	Sisters Point_2012	2012-09-03	247	36	9	2012	51600	Sisters Point	Hood Canal 7	Hood Canal	47.35876	-123.04118	2	25.8	30	15	16.6	NA	0	4.3	46000	NA
1285	Chapman Cove_2012	2012-09-03	247	36	9	2012	54000	Chapman Cove	Oakland Bay	Puget Sound	47.22503	-123.0373	2	25.3	30	21.3	20.1	NA	0	0.14995	93	NA
1286	Scott Point_2012	2012-09-05	249	36	9	2012	25200	Scott Point	Samish Bay	Samish Bay	48.58865	-122.48548	2	14.6	27	13.2	16.8	NA	0	0.14995	4.3	NA
1287	South Totten Inlet_2012	2012-09-05	249	36	9	2012	49200	South Totten Inlet	Totten Inlet	Puget Sound	47.11496	-123.02234	2	19.4	NA	NA	20.6	NA	0	0.36	1200	NA
1288	South Totten Inlet_2012	2012-09-05	249	36	9	2012	49200	South Totten Inlet	Totten Inlet	Puget Sound	47.11496	-123.02234	2	19.4	NA	NA	20.6	NA	0	0.36	220	NA
1289	South Totten Inlet_2012	2012-09-05	249	36	9	2012	49200	South Totten Inlet	Totten Inlet	Puget Sound	47.11496	-123.02234	2	19.4	NA	NA	20.6	NA	0	0.14995	230	NA
1290	Nahcotta Area_2012	2012-09-05	249	36	9	2012	50400	Nahcotta Area	Nahcotta	Coastal Bays	46.45461	-124.00977	2	18.9	30	15.9	20.1	NA	0	0.14995	0.92	NA
1291	Hamma Hamma_2012	2012-09-05	249	36	9	2012	52200	Hamma Hamma	Hood Canal 5	Hood Canal	47.54319	-123.03878	2	21.4	25	23.9	20.9	NA	0	0.14995	23	NA
1292	Chapman Cove_2012	2012-09-06	250	37	9	2012	23400	Chapman Cove	Oakland Bay	Puget Sound	47.22503	-123.0373	2	12.4	28	10.3	17.1	NA	5.4081999999947	0.14995	38	NA
1293	Hamma Hamma_2012	2012-09-09	253	37	9	2012	0	Hamma Hamma	Hood Canal 5	Hood Canal	47.54319	-123.03878	2	18.2	28	NA	NA	NA	0	NA	NA	NA
1294	Admiralty Beach_2012	2012-09-10	254	37	9	2012	27000	Admiralty Beach	Hood Canal 6	Hood Canal	47.350575	-123.0431614	2	10.2	33	12.8	13.3	NA	4.66340000000265	0.14995	43	NA
1295	Cummings Point_2012	2012-09-10	254	37	9	2012	28800	Cummings Point	Hood Canal 4	Hood Canal	47.55091318	-123.0316295	2	NA	28	13.2	13.6	NA	5.33020000000795	0.14995	4.3	NA
1296	Potlatch Park_2012	2012-09-10	254	37	9	2012	29400	Potlatch Park	Annas Bay	Hood Canal	47.36011	-123.15604	2	12.5	35	11.9	10.6	NA	5.33006666666932	NA	NA	NA
1297	Chapman Cove_2012	2012-09-10	254	37	9	2012	32400	Chapman Cove	Oakland Bay	Puget Sound	47.22503	-123.0373	2	15	29	11.4	16.5	NA	4.24520000000795	0.14995	23	NA
1298	Hamma Hamma_2012	2012-09-10	254	37	9	2012	33600	Hamma Hamma	Hood Canal 5	Hood Canal	47.54319	-123.03878	2	18.2	28	13.2	13.6	NA	6.58013333333863	NA	NA	NA
1299	Quilcene Bay_2012	2012-09-11	255	37	9	2012	30600	Quilcene Bay	Quilcene Bay	Hood Canal	47.78746	-122.85935	2	19.5	30	9.4	15.1	NA	4.97700000001325	0.14995	9.3	NA
1300	Dabob Bay_2012	2012-09-11	255	37	9	2012	31500	Dabob Bay	Dabob Bay	Hood Canal	47.76963	-122.82102	2	15.2	20	9.8	12.2	NA	5.1436000000106	0.14995	23	NA
1301	Potlatch Park_2012	2012-09-12	256	37	9	2012	30600	Potlatch Park	Annas Bay	Hood Canal	47.36011	-123.15604	2	12.5	NA	NA	10.6	NA	3.8736000000106	0.14995	9.3	NA
1302	Twanoh Park_2012	2012-09-12	256	37	9	2012	35100	Twanoh Park	Hood Canal 8	Hood Canal	47.38054	-122.95776	2	15.8	30	12.1	17	NA	5.04020000000795	0.14995	43	NA
1303	Mike's Beach Resort_2012	2012-09-12	256	37	9	2012	37800	Mike's Beach Resort	Hood Canal 4	Hood Canal	47.55791044	-123.0245261	2	16.2	35	17.8	15.5	NA	6.29060000002384	0.14995	15	NA
1304	Sisters Point_2012	2012-09-12	256	37	9	2012	38400	Sisters Point	Hood Canal 7	Hood Canal	47.35876	-123.04118	2	18.9	32	12	15.4	NA	6.04026666667726	0.14995	430	NA
1305	Dosewallips_2012	2012-09-12	256	37	9	2012	41400	Dosewallips	Hood Canal 3	Hood Canal	47.68591	-122.89102	2	16.7	25	13.8	14.7	NA	6.79020000000795	0.14995	7.5	NA
1306	Belfair Park_2012	2012-09-12	256	37	9	2012	43200	Belfair Park	Hood Canal 9	Hood Canal	47.42855	-122.87437	2	21.5	25	17.9	16.8	NA	7.45700000001325	0.14995	93	NA
1307	Hamma Hamma_2012	2012-09-12	256	37	9	2012	43200	Hamma Hamma	Hood Canal 5	Hood Canal	47.54319	-123.03878	2	18.2	NA	NA	13.6	NA	7.3736000000106	0.36	7.5	NA
1308	Scott Point_2012	2012-09-12	256	37	9	2012	45000	Scott Point	Samish Bay	Samish Bay	48.58865	-122.48548	2	19.5	26	20.7	16.6	NA	0	0.14995	2.3	NA
1309	Happy Hollow_2012	2012-09-16	260	38	9	2012	41400	Happy Hollow	Hood Canal 5	Hood Canal	47.54319	-123.03878	2	19.5	10	16.4	17.8	NA	0	0.14995	23	NA
1310	Twanoh Park_2012	2012-09-16	260	38	9	2012	41400	Twanoh Park	Hood Canal 8	Hood Canal	47.38054	-122.95776	2	19.1	25	19.6	18.1	NA	0	0.14995	15	NA
1311	Sisters Point_2012	2012-09-16	260	38	9	2012	45000	Sisters Point	Hood Canal 7	Hood Canal	47.35876	-123.04118	2	17.2	30	18.5	18.1	NA	0	0.14995	43	NA
1312	East North Bay_2012	2012-09-16	260	38	9	2012	48900	East North Bay	Grays Harbor	Coastal Bays	46.97897	-124.03076	2	25	31	20.3	18	NA	0	0.14995	4.3	NA
1313	Hamma Hamma_2012	2012-09-17	261	38	9	2012	45600	Hamma Hamma	Hood Canal 5	Hood Canal	47.54319	-123.03878	2	22.6	NA	22	18.9	NA	0	NA	NA	NA
1314	South Totten Inlet_2012	2012-09-17	261	38	9	2012	51720	South Totten Inlet	Totten Inlet	Puget Sound	47.11496	-123.02234	2	25.4	30	18.5	24	NA	0	NA	NA	NA
1315	Skookum Inlet_2012	2012-09-17	261	38	9	2012	54360	Skookum Inlet	Skookum Inlet	Puget Sound	47.143	-123.06354	2	26.6	30	24.4	16.7	NA	0	0.92	430	NA
1316	Hammersley Orca_2012	2012-09-17	261	38	9	2012	55800	Hammersley Orca	Hammersley Inlet	Puget Sound	47.20665	-123.01017	2	19.5	32	26.4	15.9	NA	0	0.14995	7.5	NA
1317	Chapman Cove_2012	2012-09-17	261	38	9	2012	59400	Chapman Cove	Oakland Bay	Puget Sound	47.22503	-123.0373	2	25.4	30	19	19.7	NA	0	0.14995	230	NA
1318	Totten Inlet/Sandy Point_2012	2012-09-20	264	38	9	2012	10800	Totten Inlet/Sandy Point	Totten Inlet	Puget Sound	47.143	-123.06354	2	NA	27	8.9	NA	NA	4.3081999999947	0.14995	9.3	NA
1319	Nahcotta Area_2012	2012-09-20	264	38	9	2012	36000	Nahcotta Area	Nahcotta	Coastal Bays	46.45461	-124.00977	2	15.5	35	13.3	16.8	NA	0	0.36	1.4	NA
1320	Chapman Cove_2012	2012-09-24	268	39	9	2012	30000	Chapman Cove	Oakland Bay	Puget Sound	47.22503	-123.0373	2	10.8	29	6.9	15.2	NA	4.81093333330419	0.14995	43	NA
1321	Chapman Cove_2012	2012-09-24	268	39	9	2012	30000	Chapman Cove	Oakland Bay	Puget Sound	47.22503	-123.0373	2	10.8	NA	NA	15.2	NA	4.81093333330419	0.14995	15	NA
1322	Mike's Beach Resort_2012	2012-09-25	269	39	9	2012	26400	Mike's Beach Resort	Hood Canal 4	Hood Canal	47.55791044	-123.0245261	2	14	30	12.8	14.3	NA	5.12613333331214	0.14995	2.3	NA
1323	Dabob Bay_2012	2012-09-25	269	39	9	2012	28800	Dabob Bay	Dabob Bay	Hood Canal	47.76963	-122.82102	2	17.3	35	13.6	16.6	NA	5.29239999996291	0.14995	4.3	NA
1324	Quilcene Bay_2012	2012-09-25	269	39	9	2012	30000	Quilcene Bay	Quilcene Bay	Hood Canal	47.78746	-122.85935	2	18.5	30	12.8	14.4	NA	5.79253333330154	0.14995	2.3	NA
1325	Dosewallips_2012	2012-09-25	269	39	9	2012	30240	Dosewallips	Hood Canal 3	Hood Canal	47.68591	-122.89102	2	13.9	34	13.9	14.4	NA	5.44220000002119	0.14995	0.92	NA
1326	East North Bay_2012	2012-09-26	270	39	9	2012	28800	East North Bay	Grays Harbor	Coastal Bays	46.97897	-124.03076	2	13.1	35	14.6	16.3	NA	6.60759999997086	0.14995	0.92	NA
1327	Twanoh Park_2012	2012-09-26	270	39	9	2012	30000	Twanoh Park	Hood Canal 8	Hood Canal	47.38054	-122.95776	2	12.3	30	12.4	15.3	NA	4.27213333335188	0.14995	9.3	NA
1328	Hamma Hamma_2012	2012-09-26	270	39	9	2012	30600	Hamma Hamma	Hood Canal 5	Hood Canal	47.54319	-123.03878	2	9.6	35	9.5	12	NA	4.43880000001854	0.14995	4.3	NA
1329	Happy Hollow_2012	2012-09-26	270	39	9	2012	32400	Happy Hollow	Hood Canal 5	Hood Canal	47.54319	-123.03878	2	13.3	8	11.7	16	NA	5.02220000002119	0.14995	4.3	NA
1330	Admiralty Beach_2012	2012-09-26	270	39	9	2012	33660	Admiralty Beach	Hood Canal 6	Hood Canal	47.350575	-123.0431614	2	11.6	28	10.9	13.6	NA	5.20540000001589	0.14995	4.3	NA
1331	Potlatch Park_2012	2012-09-26	270	39	9	2012	35100	Potlatch Park	Annas Bay	Hood Canal	47.36011	-123.15604	2	16.5	15	11.6	12.5	NA	5.60540000001589	0.14995	12	NA
1332	Sisters Point_2012	2012-09-26	270	39	9	2012	35100	Sisters Point	Hood Canal 7	Hood Canal	47.35876	-123.04118	2	14.6	27	14	15.8	NA	5.60540000001589	0.14995	2.3	NA
1333	Belfair Park_2012	2012-09-26	270	39	9	2012	41400	Belfair Park	Hood Canal 9	Hood Canal	47.42855	-122.87437	2	20.2	20	19.3	18.8	NA	7.60560000002384	0.14995	15	NA
1334	Happy Hollow_2012	2012-10-01	275	40	10	2012	45000	Happy Hollow	Hood Canal 5	Hood Canal	47.54319	-123.03878	2	17.7	10	20	17.9	NA	0	0.14995	9.3	NA
1335	Twanoh Park_2012	2012-10-01	275	40	10	2012	45000	Twanoh Park	Hood Canal 8	Hood Canal	47.38054	-122.95776	2	20.7	28	24.9	19.5	NA	0	0.14995	9.3	NA
1336	Chapman Cove_2012	2012-10-09	283	41	10	2012	28800	Chapman Cove	Oakland Bay	Puget Sound	47.22503	-123.0373	2	12.3	35	10.5	13.6	NA	3.35560000002384	0.14995	1.5	NA
1337	Chapman Cove_2012	2012-10-09	283	41	10	2012	28800	Chapman Cove	Oakland Bay	Puget Sound	47.22503	-123.0373	2	12.2	35	10.5	13.6	NA	3.35560000002384	0.14995	9.3	NA
1338	Union_2013	2013-06-04	155	23	6	2013	36300	Union	Annas Bay	Hood Canal	47.35746787	-123.0984259	2	17.9	27	18.9	18.3	18.5	5.78993333333068	NA	NA	NA
1339	Sisters Point_2013	2013-06-04	155	23	6	2013	38640	Sisters Point	Hood Canal 7	Hood Canal	47.35876	-123.04118	2	22.2	30	22.5	18.4	20	6.43993333333068	NA	NA	NA
1340	Montanos Beach_2013	2013-06-04	155	23	6	2013	41400	Montanos Beach	Hood Canal 7	Hood Canal	47.3639825	-123.0063298	2	26.7	25	22.6	21	26.8	7.29	0.14995	23	NA
1341	DeNottas Beach_2013	2013-06-04	155	23	6	2013	45000	DeNottas Beach	Hood Canal 9	Hood Canal	47.410478	-122.882841	2	20.8	25	24.1	18.5	24.9	7.9563999999894	0.14995	93	NA
1342	Gallagher Cove Area_2013	2013-06-06	157	23	6	2013	35100	Gallagher Cove Area	Totten Inlet	Puget Sound	47.14255	-122.97887	2	22.1	30	20.4	17.7	18.9	3.41659999999735	0.14995	0.14995	NA
1343	Brinnon_2013	2013-06-06	157	23	6	2013	37680	Brinnon	Hood Canal 3	Hood Canal	47.70035	-122.89449	2	24.5	30	22.7	21.5	22.5	5.30086666663488	0.14995	0.92	NA
1344	Oyster Bay_2013	2013-06-06	157	23	6	2013	38400	Oyster Bay	Totten Inlet	Puget Sound	47.10282	-123.07994	2	24.8	31	21	18.6	20.9	4.16646666665872	0.92	4.3	NA
1345	Hamma Hamma_2013	2013-06-06	157	23	6	2013	39600	Hamma Hamma	Hood Canal 5	Hood Canal	47.54319	-123.03878	2	21.5	30	24.2	17.6	18	6.00099999997351	0.14995	0.36	NA
1346	Hammersley Orca_2013	2013-06-06	157	23	6	2013	40500	Hammersley Orca	Hammersley Inlet	Puget Sound	47.20665	-123.01017	2	30.2	29	22.9	18.4	22.9	4.24939999997616	0.14995	0.14995	NA
1347	Union_2013	2013-06-06	157	23	6	2013	43200	Union	Annas Bay	Hood Canal	47.35746787	-123.0984259	2	32.7	NA	20.9	22	25.6	7.00099999997351	0.14995	430	NA
1348	Chapman Cove_2013	2013-06-06	157	23	6	2013	43800	Chapman Cove	Oakland Bay	Puget Sound	47.22503	-123.0373	2	32.8	26	21.1	NA	25.4	5.16606666664283	0.14995	0.14995	NA
1349	Hamma Hamma_2013	2013-06-11	162	24	6	2013	39600	Hamma Hamma	Hood Canal 5	Hood Canal	47.54319	-123.03878	2	19.2	26	19.1	NA	20.9	3.06939999997616	0.14995	0.74	NA
1350	Brinnon_2013	2013-06-11	162	24	6	2013	42300	Brinnon	Hood Canal 3	Hood Canal	47.70035	-122.89449	2	24.5	10	15.8	NA	23.6	3.65259999997086	0.14995	0.36	NA
1351	Quilcene Bay_2013	2013-06-11	162	24	6	2013	44400	Quilcene Bay	Quilcene Bay	Hood Canal	47.803755	-122.867664	2	20.4	20	15	NA	20.7	4.56953333331479	0.14995	4.3	NA
1352	Dabob Bay_2013	2013-06-11	162	24	6	2013	46200	Dabob Bay	Dabob Bay	Hood Canal	47.852251	-122.805677	2	21.1	15	14.8	NA	24.5	4.98613333331214	0.14995	0.92	NA
1353	Gallagher Cove Area_2013	2013-06-11	162	24	6	2013	48900	Gallagher Cove Area	Totten Inlet	Puget Sound	47.14255	-122.97887	2	21.8	35	18.7	19.3	22	4.23493333333068	0.14995	0.74	NA
1354	Oyster Bay_2013	2013-06-11	162	24	6	2013	51840	Oyster Bay	Totten Inlet	Puget Sound	47.10282	-123.07994	2	22.9	35	15.3	20.2	22.5	4.88479999999205	0.14995	0.92	NA
1355	Skookum Inlet_2013	2013-06-11	162	24	6	2013	53100	Skookum Inlet	Skookum Inlet	Puget Sound	47.143	-123.06354	2	22.5	33	18.6	19.5	20.7	5.40159999999735	0.14995	4.3	NA
1356	Chapman Cove_2013	2013-06-11	162	24	6	2013	57600	Chapman Cove	Oakland Bay	Puget Sound	47.22503	-123.0373	2	20.5	25	NA	NA	21.6	5.81759999997086	0.14995	0.36	NA
1357	Sisters Point_2013	2013-06-12	163	24	6	2013	46200	Sisters Point	Hood Canal 7	Hood Canal	47.35876	-123.04118	2	17.7	24	14.9	NA	17.7	4.21633333332009	0.14995	75	NA
1358	Union_2013	2013-06-12	163	24	6	2013	51000	Union	Annas Bay	Hood Canal	47.35746787	-123.0984259	2	18.5	32	17.6	19	19.1	5.54966666665342	0.36	43	NA
1359	Montanos Beach_2013	2013-06-12	163	24	6	2013	51660	Montanos Beach	Hood Canal 7	Hood Canal	47.3639825	-123.0063298	2	21.1	21	20	18.1	18.2	5.8163999999894	0.14995	75	NA
1360	DeNottas Beach_2013	2013-06-12	163	24	6	2013	52200	DeNottas Beach	Hood Canal 9	Hood Canal	47.410478	-122.882841	2	26.4	27	15.9	NA	21	5.46599999997351	0.14995	2300	NA
1361	Mcdermott_2013	2013-06-12	163	24	6	2013	54000	Mcdermott	Hood Canal 8	Hood Canal	47.382715	-122.94659	2	23	30	20.6	21	23.4	5.88259999997086	0.14995	23	NA
1362	North North Bay_2013	2013-06-12	163	24	6	2013	54000	North North Bay	North Bay	Puget Sound	47.40244	-122.82406	2	21.5	28	15.5	NA	21.9	4.79840000000265	0.14995	0.14995	NA
1363	Union_2013	2013-06-19	170	25	6	2013	26400	Union	Annas Bay	Hood Canal	47.35746787	-123.0984259	2	14.9	26	16.1	17	17	3.66933333330684	0.14995	7.5	NA
1364	Montanos Beach_2013	2013-06-19	170	25	6	2013	27900	Montanos Beach	Hood Canal 7	Hood Canal	47.3639825	-123.0063298	2	15.7	28	13.4	16	16.8	4.16939999997616	0.14995	93	NA
1365	Mcdermott_2013	2013-06-19	170	25	6	2013	29700	Mcdermott	Hood Canal 8	Hood Canal	47.382715	-122.94659	2	17.4	26	13.8	19.7	19.3	4.41919999996821	0.14995	43	NA
1366	DeNottas Beach_2013	2013-06-19	170	25	6	2013	31500	DeNottas Beach	Hood Canal 9	Hood Canal	47.410478	-122.882841	2	17.7	25	14.3	20.9	20.4	5.00259999997086	0.14995	430	NA
1367	North North Bay_2013	2013-06-19	170	25	6	2013	34200	North North Bay	North Bay	Puget Sound	47.40244	-122.82406	2	21.3	29	15.5	20.1	20.8	4.585	0.14995	0.14995	NA
1368	Samish Bay - East_2013	2013-06-19	170	25	6	2013	36000	Samish Bay - East	Samish Bay	Samish Bay	48.60273	-122.44668	2	19.9	35	17	20.8	22.1	7.42020000000795	0.14995	4.3	NA
1369	Samish Bay - West_2013	2013-06-19	170	25	6	2013	40500	Samish Bay - West	Samish Bay	Samish Bay	48.5749	-122.48252	2	23.2	30	19.1	21.8	22.4	0	0.14995	0.14995	NA
1370	Brinnon_2013	2013-06-20	171	25	6	2013	32400	Brinnon	Hood Canal 3	Hood Canal	47.70035	-122.89449	2	20.4	15	17.9	15.8	20.8	4.8163999999894	0.14995	0.14995	NA
1371	Hamma Hamma_2013	2013-06-20	171	25	6	2013	34200	Hamma Hamma	Hood Canal 5	Hood Canal	47.54319	-123.03878	2	22.5	20	16.7	18.6	19.3	5.4831999999947	0.14995	0.36	NA
1372	Quilcene Bay_2013	2013-06-20	171	25	6	2013	39840	Quilcene Bay	Quilcene Bay	Hood Canal	47.803755	-122.867664	2	20.7	25	17.3	20.8	20.5	7.30006666666932	0.14995	93	NA
1373	Dabob Bay_2013	2013-06-20	171	25	6	2013	41400	Dabob Bay	Dabob Bay	Hood Canal	47.852251	-122.805677	2	20.2	15	16	19.6	19.5	7.56659999999735	0.14995	7.5	NA
1374	Gallagher Cove Area_2013	2013-06-24	175	26	6	2013	46620	Gallagher Cove Area	Totten Inlet	Puget Sound	47.14255	-122.97887	2	22.7	35	18.2	19.5	20.6	5.02	0.14995	1.1	NA
1375	Oyster Bay_2013	2013-06-24	175	26	6	2013	49740	Oyster Bay	Totten Inlet	Puget Sound	47.10282	-123.07994	2	24.3	35	19	21.9	21.7	5.71986666666137	0.14995	4.3	NA
1376	Skookum Inlet_2013	2013-06-24	175	26	6	2013	52380	Skookum Inlet	Skookum Inlet	Puget Sound	47.143	-123.06354	2	21.4	31	18.2	20.1	20.2	6.62	0.14995	9.3	NA
1377	Hammersley Orca_2013	2013-06-24	175	26	6	2013	55440	Hammersley Orca	Hammersley Inlet	Puget Sound	47.20665	-123.01017	2	25.3	34	19.6	19.7	19.9	6.71939999997616	0.3	1.5	NA
1378	Chapman Cove_2013	2013-06-24	175	26	6	2013	59280	Chapman Cove	Oakland Bay	Puget Sound	47.22503	-123.0373	2	24.6	24	22.2	24.3	26	7.78606666664282	0.14995	380	NA
1379	Hamma Hamma_2013	2013-06-25	176	26	6	2013	43680	Hamma Hamma	Hood Canal 5	Hood Canal	47.54319	-123.03878	2	23.1	20	20.4	19.1	23.8	4.76793333331744	0.14995	0.14995	NA
1380	Samish Bay - West_2013	2013-06-25	176	26	6	2013	44700	Samish Bay - West	Samish Bay	Samish Bay	48.5749	-122.48252	2	21.5	35	18.3	18.5	19.9	5.96866666667991	0.14995	0.14995	NA
1381	Brinnon_2013	2013-06-25	176	26	6	2013	48540	Brinnon	Hood Canal 3	Hood Canal	47.70035	-122.89449	2	23.9	30	20.9	21.1	20.9	5.86773333330949	0.14995	0.14995	NA
1382	Samish Bay - East_2013	2013-06-25	176	26	6	2013	49500	Samish Bay - East	Samish Bay	Samish Bay	48.60273	-122.44668	2	22.7	30	20.3	NA	25.8	7.38540000001589	0.14995	4.3	NA
1383	Quilcene Bay_2013	2013-06-25	176	26	6	2013	51240	Quilcene Bay	Quilcene Bay	Hood Canal	47.803755	-122.867664	2	21.9	14	21.4	20.5	21.6	7.03473333332274	0.14995	230	NA
1384	Dabob Bay_2013	2013-06-25	176	26	6	2013	54180	Dabob Bay	Dabob Bay	Hood Canal	47.852251	-122.805677	2	27	5	23.1	26.5	26.7	7.68459999998411	0.14995	930	NA
1385	Union_2013	2013-06-26	177	26	6	2013	46920	Union	Annas Bay	Hood Canal	47.35746787	-123.0984259	2	28.4	20	19	19.5	19.7	4.89813333332539	0.14995	9.3	NA
1386	Sisters Point_2013	2013-06-26	177	26	6	2013	48120	Sisters Point	Hood Canal 7	Hood Canal	47.35876	-123.04118	2	NA	25	NA	NA	NA	5.23146666665872	0.14995	43	NA
1387	Montanos Beach_2013	2013-06-26	177	26	6	2013	48420	Montanos Beach	Hood Canal 7	Hood Canal	47.3639825	-123.0063298	2	25	25	19.8	20	19.9	5.3981999999947	2.3	930	NA
1388	Mcdermott_2013	2013-06-26	177	26	6	2013	49500	Mcdermott	Hood Canal 8	Hood Canal	47.382715	-122.94659	2	25.6	20	20.9	21.9	22	5.11439999997616	0.14995	93	NA
1389	DeNottas Beach_2013	2013-06-26	177	26	6	2013	54360	DeNottas Beach	Hood Canal 9	Hood Canal	47.410478	-122.882841	2	19.2	23	16.6	14.4	15.7	6.54779999997881	0.14995	430	NA
1390	North North Bay_2013	2013-06-26	177	26	6	2013	57300	North North Bay	North Bay	Puget Sound	47.40244	-122.82406	2	23.4	27	19	18.1	19.9	6.28026666667726	0.36	43	NA
1391	Union_2013	2013-07-01	182	27	7	2013	24900	Union	Annas Bay	Hood Canal	47.35746787	-123.0984259	2	20.1	35	NA	20.8	21.8	0	NA	930	NA
1392	Gallagher Cove Area_2013	2013-07-01	182	27	7	2013	25200	Gallagher Cove Area	Totten Inlet	Puget Sound	47.14255	-122.97887	2	16.1	20	17.2	15.6	16.1	0	9.3	75	NA
1393	Sisters Point_2013	2013-07-01	182	27	7	2013	26820	Sisters Point	Hood Canal 7	Hood Canal	47.35876	-123.04118	2	18.3	20	17.8	18.3	20	0	0.74	430	NA
1394	Oyster Bay_2013	2013-07-01	182	27	7	2013	27900	Oyster Bay	Totten Inlet	Puget Sound	47.10282	-123.07994	2	16.4	29	16.1	15.6	15.6	0	0.14995	12	NA
1395	Mcdermott_2013	2013-07-01	182	27	7	2013	28500	Mcdermott	Hood Canal 8	Hood Canal	47.382715	-122.94659	2	23.5	25	20.9	22.6	22.6	0	2.3	46000	NA
1396	Skookum Inlet_2013	2013-07-01	182	27	7	2013	30300	Skookum Inlet	Skookum Inlet	Puget Sound	47.143	-123.06354	2	17.5	29	16.7	15.6	16.1	0	0.92	93	NA
1397	DeNottas Beach_2013	2013-07-01	182	27	7	2013	31320	DeNottas Beach	Hood Canal 9	Hood Canal	47.410478	-122.882841	2	23.9	20	20.6	20.6	21.1	0	0.92	46000	NA
1398	Chapman Cove_2013	2013-07-01	182	27	7	2013	32400	Chapman Cove	Oakland Bay	Puget Sound	47.22503	-123.0373	2	26	25	20.8	23.6	23.8	4.27159999999735	15	150	NA
1399	Hammersley Orca_2013	2013-07-01	182	27	7	2013	33300	Hammersley Orca	Hammersley Inlet	Puget Sound	47.20665	-123.01017	2	19.2	28	16.7	16.4	16.7	4.52159999999735	0.92	2.3	NA
1400	North North Bay_2013	2013-07-01	182	27	7	2013	36000	North North Bay	North Bay	Puget Sound	47.40244	-122.82406	2	18.3	20	17.8	20	18.3	0	0.74	750	NA
1401	Hamma Hamma_2013	2013-07-02	183	27	7	2013	26160	Hamma Hamma	Hood Canal 5	Hood Canal	47.54319	-123.03878	2	17.2	5	15.6	11.1	16.7	3.93686666667461	0.14995	15	NA
1402	Samish Bay - West_2013	2013-07-02	183	27	7	2013	28920	Samish Bay - West	Samish Bay	Samish Bay	48.5749	-122.48252	2	20.1	35	17.8	23	21.8	5.78773333330949	0.14995	3.8	NA
1403	Brinnon_2013	2013-07-02	183	27	7	2013	30540	Brinnon	Hood Canal 3	Hood Canal	47.70035	-122.89449	2	18.3	23	16.1	20.6	18.9	5.07013333333863	0.14995	9.3	NA
1404	Samish Bay - East_2013	2013-07-02	183	27	7	2013	31200	Samish Bay - East	Samish Bay	Samish Bay	48.60273	-122.44668	2	22.3	25	18.5	21.8	22.1	6.50446666664547	1.5	38	NA
1405	Quilcene Bay_2013	2013-07-02	183	27	7	2013	33060	Quilcene Bay	Quilcene Bay	Hood Canal	47.803755	-122.867664	2	18.9	10	16.1	18.9	18.9	6.10373333334923	0.14995	930	NA
1406	Dabob Bay_2013	2013-07-02	183	27	7	2013	36120	Dabob Bay	Dabob Bay	Hood Canal	47.852251	-122.805677	2	25	10	17.8	21.7	21.7	6.78693333334393	0.14995	2300	NA
1407	Union_2013	2013-07-08	189	28	7	2013	38700	Union	Annas Bay	Hood Canal	47.35746787	-123.0984259	2	21	30	16.8	20.8	20.7	4.55279999997881	0.92	430	NA
1408	Sisters Point_2013	2013-07-08	189	28	7	2013	38940	Sisters Point	Hood Canal 7	Hood Canal	47.35876	-123.04118	2	17.2	25	15	18.3	18.3	4.61946666664547	0.3	24000	NA
1409	Montanos Beach_2013	2013-07-08	189	28	7	2013	40260	Montanos Beach	Hood Canal 7	Hood Canal	47.3639825	-123.0063298	2	22.3	35	17.3	20.4	20.5	5.06953333331479	0.36	3800	NA
1410	Mcdermott_2013	2013-07-08	189	28	7	2013	42120	Mcdermott	Hood Canal 8	Hood Canal	47.382715	-122.94659	2	24.4	20	17.9	23.7	23.8	5.08580000003179	0.14995	2300	NA
1411	DeNottas Beach_2013	2013-07-08	189	28	7	2013	43920	DeNottas Beach	Hood Canal 9	Hood Canal	47.410478	-122.882841	2	20.6	22	15.6	21.1	21.7	5.66919999996821	0.14995	24000	NA
1412	Chapman Cove_2013	2013-07-08	189	28	7	2013	45600	Chapman Cove	Oakland Bay	Puget Sound	47.22503	-123.0373	2	23.3	30	17.6	23.2	23.6	4.21766666664018	2.3	150	NA
1413	North North Bay_2013	2013-07-08	189	28	7	2013	47700	North North Bay	North Bay	Puget Sound	47.40244	-122.82406	2	23.9	26	20	20	21.1	5.55159999999735	0.14995	9.3	NA
1414	Hamma Hamma_2013	2013-07-09	190	28	7	2013	38160	Hamma Hamma	Hood Canal 5	Hood Canal	47.54319	-123.03878	2	21.7	10	17.8	17.2	18.9	3.54959999998411	4.3	9.3	NA
1415	Samish Bay - West_2013	2013-07-09	190	28	7	2013	39660	Samish Bay - West	Samish Bay	Samish Bay	48.5749	-122.48252	2	29	30	19.8	23.8	26.2	5.05046666668521	0.14995	38	NA
1416	Beacon Point_2013	2013-07-09	190	28	7	2013	40320	Beacon Point	Hood Canal 4	Hood Canal	47.596614	-122.991898	2	20.6	23	18.9	20	19.4	3.89939999997616	0.36	4300	NA
1417	Samish Bay - East_2013	2013-07-09	190	28	7	2013	42300	Samish Bay - East	Samish Bay	Samish Bay	48.60273	-122.44668	2	26.3	30	20.8	NA	31.3	5.86720000002119	2.3	150	NA
1418	Brinnon_2013	2013-07-09	190	28	7	2013	44460	Brinnon	Hood Canal 3	Hood Canal	47.70035	-122.89449	2	28.3	20	23.9	22.8	21.7	5.13279999997881	0.14995	930	NA
1419	Quilcene Bay_2013	2013-07-09	190	28	7	2013	48120	Quilcene Bay	Quilcene Bay	Hood Canal	47.803755	-122.867664	2	25	17	26.7	22.2	26.1	6.48306666665607	0.14995	7500	NA
1420	Dabob Bay_2013	2013-07-09	190	28	7	2013	51660	Dabob Bay	Dabob Bay	Hood Canal	47.852251	-122.805677	2	27.2	5	28.3	28.3	28.9	7.38299999998675	0.14995	4300	NA
1421	Elk River_2013	2013-07-10	191	28	7	2013	24600	Elk River	Grays Harbor	Coastal Bays	46.862484	-124.071591	2	NA	25	16.1	15.6	19.4	3.18313333332539	2.3	93	NA
1422	Nahcotta Area_2013	2013-07-10	191	28	7	2013	34320	Nahcotta Area	Nahcotta	Coastal Bays	46.45461	-124.00977	2	14.4	25	12.8	17.8	17.8	5.21593333330419	3.8	12	NA
1423	Oyster Bay_2013	2013-07-10	191	28	7	2013	41400	Oyster Bay	Totten Inlet	Puget Sound	47.10282	-123.07994	2	17.8	30	16.1	17.2	19.4	2.1786000000106	NA	NA	NA
1424	Oyster Bay_2013	2013-07-10	191	28	7	2013	41400	Oyster Bay	Totten Inlet	Puget Sound	47.10282	-123.07994	2	17.8	30	16.1	17.2	19.4	2.1786000000106	NA	NA	NA
1425	Bay Center_2013	2013-07-10	191	28	7	2013	41640	Bay Center	Bay Center	Coastal Bays	46.61478	-123.96784	2	18.9	26	12.8	17.2	18.3	7.33266666664018	2.3	4.3	NA
1426	Gallagher Cove Area_2013	2013-07-10	191	28	7	2013	45300	Gallagher Cove Area	Totten Inlet	Puget Sound	47.14255	-122.97887	2	26.1	35	19	22.3	23.9	3.42873333334923	0.36	93	NA
1427	Oyster Bay_2013	2013-07-10	191	28	7	2013	49500	Oyster Bay	Totten Inlet	Puget Sound	47.10282	-123.07994	2	28.2	33	19.7	24.7	25.5	4.4286000000106	2.3	930	NA
1428	Skookum Inlet_2013	2013-07-10	191	28	7	2013	52920	Skookum Inlet	Skookum Inlet	Puget Sound	47.143	-123.06354	2	31.9	35	18.5	22.3	23.8	5.54540000001589	9.3	2300	NA
1429	Hammersley Orca_2013	2013-07-10	191	28	7	2013	57240	Hammersley Orca	Hammersley Inlet	Puget Sound	47.20665	-123.01017	2	30.5	30	20	22.3	23.5	5.99479999999205	NA	NA	NA
1430	Oyster Bay_2013	2013-07-16	197	29	7	2013	22800	Oyster Bay	Totten Inlet	Puget Sound	47.10282	-123.07994	2	13.5	30	11.6	17.4	16.2	2.73473333332274	0.74	150	NA
1431	Gallagher Cove Area_2013	2013-07-16	197	29	7	2013	27300	Gallagher Cove Area	Totten Inlet	Puget Sound	47.14255	-122.97887	2	15.2	30	12.6	18.8	16.6	4.15153333332804	0.36	43	NA
1432	Skookum Inlet_2013	2013-07-16	197	29	7	2013	30720	Skookum Inlet	Skookum Inlet	Puget Sound	47.143	-123.06354	2	21.1	32	18.2	18	18.2	5.01813333332539	0.36	750	NA
1433	Hammersley Orca_2013	2013-07-16	197	29	7	2013	33780	Hammersley Orca	Hammersley Inlet	Puget Sound	47.20665	-123.01017	2	18.3	30	15.7	18.7	19.2	5.28433333330684	4.3	43	NA
1434	Hamma Hamma_2013	2013-07-17	198	29	7	2013	23400	Hamma Hamma	Hood Canal 5	Hood Canal	47.54319	-123.03878	2	16.3	26	15.5	19	18	4.1331999999947	0.14995	640	NA
1435	Beacon Point_2013	2013-07-17	198	29	7	2013	25200	Beacon Point	Hood Canal 4	Hood Canal	47.596614	-122.991898	2	15.1	25	15.1	18.5	17.5	4.38299999998675	0.92	1500	NA
1436	Samish Bay - West_2013	2013-07-17	198	29	7	2013	28800	Samish Bay - West	Samish Bay	Samish Bay	48.5749	-122.48252	2	20.5	32	19	20.3	22.7	6.63400000002649	0.14995	9.3	NA
1437	Brinnon_2013	2013-07-17	198	29	7	2013	28860	Brinnon	Hood Canal 3	Hood Canal	47.70035	-122.89449	2	15.4	3	14.5	18	15.9	5.48306666665607	0.14995	1500	NA
1438	Samish Bay - East_2013	2013-07-17	198	29	7	2013	31500	Samish Bay - East	Samish Bay	Samish Bay	48.60273	-122.44668	2	22.8	35	20.6	22.6	22.5	7.38400000002649	0.14995	150	NA
1439	Quilcene Bay_2013	2013-07-17	198	29	7	2013	32160	Quilcene Bay	Quilcene Bay	Hood Canal	47.803755	-122.867664	2	18.2	25	15.6	17.6	18.1	6.73333333333333	0.14995	22000	NA
1440	Dabob Bay_2013	2013-07-17	198	29	7	2013	35400	Dabob Bay	Dabob Bay	Hood Canal	47.852251	-122.805677	2	20.7	2	15.8	15.5	17.7	7.46653333332804	0.14995	150	NA
1441	Sisters Point_2013	2013-07-18	199	29	7	2013	24180	Sisters Point	Hood Canal 7	Hood Canal	47.35876	-123.04118	2	14.5	23	13.4	18.9	18.3	3.74686666667461	0.14995	1500	NA
1442	Union_2013	2013-07-18	199	29	7	2013	26700	Union	Annas Bay	Hood Canal	47.35746787	-123.0984259	2	15.1	30	13.5	18.5	18.3	4.44686666667461	1.5	2400	NA
1443	Montanos Beach_2013	2013-07-18	199	29	7	2013	27900	Montanos Beach	Hood Canal 7	Hood Canal	47.3639825	-123.0063298	2	15	28	14.1	19	19.1	4.8636000000106	0.14995	2300	NA
1444	DeNottas Beach_2013	2013-07-18	199	29	7	2013	28620	DeNottas Beach	Hood Canal 9	Hood Canal	47.410478	-122.882841	2	16.3	24	14.6	19.5	20	4.81340000000265	0.14995	2400	NA
1445	Mcdermott_2013	2013-07-18	199	29	7	2013	29100	Mcdermott	Hood Canal 8	Hood Canal	47.382715	-122.94659	2	16.6	28	14	19.8	19.6	4.86333333333333	0.14995	15000	NA
1446	North North Bay_2013	2013-07-18	199	29	7	2013	32520	North North Bay	North Bay	Puget Sound	47.40244	-122.82406	2	17.7	14	14.4	17.1	16.6	4.81253333330154	0.14995	43	NA
1447	Chapman Cove_2013	2013-07-18	199	29	7	2013	32820	Chapman Cove	Oakland Bay	Puget Sound	47.22503	-123.0373	2	17.7	30	14	18.2	18.5	4.14526666667726	2.3	230	NA
1448	Hamma Hamma_2013	2013-07-22	203	30	7	2013	40620	Hamma Hamma	Hood Canal 5	Hood Canal	47.54319	-123.03878	2	21.5	27	18.5	21.5	22.6	5.56793333331744	0.14995	43	NA
1449	Gallagher Cove Area_2013	2013-07-22	203	30	7	2013	41100	Gallagher Cove Area	Totten Inlet	Puget Sound	47.14255	-122.97887	2	16.1	17	12.2	15.6	16.7	4.45026666667726	0.14995	23	NA
1450	Oyster Bay_2013	2013-07-22	203	30	7	2013	43860	Oyster Bay	Totten Inlet	Puget Sound	47.10282	-123.07994	2	20	33	13.3	16.7	17.2	5.05013333333863	0.14995	15	NA
1451	Beacon Point_2013	2013-07-22	203	30	7	2013	44040	Beacon Point	Hood Canal 4	Hood Canal	47.596614	-122.991898	2	28	29	21.4	20.4	21.4	6.26773333330949	0.36	4300	NA
1452	Skookum Inlet_2013	2013-07-22	203	30	7	2013	45900	Skookum Inlet	Skookum Inlet	Puget Sound	47.143	-123.06354	2	22.8	33	15	17.2	16.7	5.7836000000106	0.36	2300	NA
1453	Brinnon_2013	2013-07-22	203	30	7	2013	47880	Brinnon	Hood Canal 3	Hood Canal	47.70035	-122.89449	2	21.4	31	21.4	NA	21.4	7.41779999997881	0.14995	93	NA
1454	Hammersley Orca_2013	2013-07-22	203	30	7	2013	48300	Hammersley Orca	Hammersley Inlet	Puget Sound	47.20665	-123.01017	2	22.2	29	15.6	17.2	16.7	5.69966666665342	1.5	93	NA
1455	Quilcene Bay_2013	2013-07-22	203	30	7	2013	50640	Quilcene Bay	Quilcene Bay	Hood Canal	47.803755	-122.867664	2	NA	22	21.1	18.33	23.3	0	0.36	24000	NA
1456	Dabob Bay_2013	2013-07-22	203	30	7	2013	53100	Dabob Bay	Dabob Bay	Hood Canal	47.852251	-122.805677	2	NA	20	19.4	23.3	28.9	0	0.14995	9300	NA
1457	Union_2013	2013-07-23	204	30	7	2013	39600	Union	Annas Bay	Hood Canal	47.35746787	-123.0984259	2	18.9	30	13.3	15.6	15.6	4.5981999999947	9.3	4300	NA
1458	Montanos Beach_2013	2013-07-23	204	30	7	2013	40560	Montanos Beach	Hood Canal 7	Hood Canal	47.3639825	-123.0063298	2	19.4	20	13.3	16.1	15.6	4.94826666666402	0.36	9300	NA
1459	Sisters Point_2013	2013-07-23	204	30	7	2013	40560	Sisters Point	Hood Canal 7	Hood Canal	47.35876	-123.04118	2	27.8	24	19.4	20	20.6	4.86486666666137	0.14995	4300	NA
1460	Mcdermott_2013	2013-07-23	204	30	7	2013	42060	Mcdermott	Hood Canal 8	Hood Canal	47.382715	-122.94659	2	26.1	26	15	18.9	19.4	4.86453333331479	0.14995	4300	NA
1461	DeNottas Beach_2013	2013-07-23	204	30	7	2013	45000	DeNottas Beach	Hood Canal 9	Hood Canal	47.410478	-122.882841	2	30	23	25	22.2	27.2	5.76459999998411	0.14995	9300	NA
1462	North North Bay_2013	2013-07-23	204	30	7	2013	47820	North North Bay	North Bay	Puget Sound	47.40244	-122.82406	2	27.8	29	21.1	21.1	23.33	5.38033333334658	0.14995	43	NA
1463	Chapman Cove_2013	2013-07-23	204	30	7	2013	52560	Chapman Cove	Oakland Bay	Puget Sound	47.22503	-123.0373	2	22.2	30	15.6	17.2	17.8	6.1131999999947	0.92	150	NA
1464	Pickering Passage_2013	2013-07-23	204	30	7	2013	54300	Pickering Passage	Pickering Passage	Puget Sound	47.25574	-122.928525	2	27.8	NA	NA	NA	NA	7.34713333335188	0.14995	430	NA
1465	Elk River_2013	2013-07-24	205	30	7	2013	27900	Elk River	Grays Harbor	Coastal Bays	46.862484	-124.071591	2	12.2	27	11.1	14.4	12.8	4.665	0.92	15	NA
1466	Bay Center_2013	2013-07-24	205	30	7	2013	37200	Bay Center	Bay Center	Coastal Bays	46.61478	-123.96784	2	14.4	31	12.2	15	15.6	6.58113333331214	0.92	2.3	NA
1467	Samish Bay - West_2013	2013-07-24	205	30	7	2013	41280	Samish Bay - West	Samish Bay	Samish Bay	48.5749	-122.48252	2	18.9	32	10.6	15	16.1	4.96226666669051	0.14995	4.3	NA
1468	Nahcotta Area_2013	2013-07-24	205	30	7	2013	44400	Nahcotta Area	Nahcotta	Coastal Bays	46.45461	-124.00977	2	15.6	28	11.1	17.8	15	0	0.92	4.3	NA
1469	Samish Bay - East_2013	2013-07-24	205	30	7	2013	44640	Samish Bay - East	Samish Bay	Samish Bay	48.60273	-122.44668	2	15	32	15.6	NA	21.1	5.97900000002649	0.14995	93	NA
1470	Quilcene Bay_2013	2013-07-30	211	31	7	2013	22740	Quilcene Bay	Quilcene Bay	Hood Canal	47.803755	-122.867664	2	16.1	26	15	19.4	17.8	4.53426666663753	2.1	4300	NA
1471	Dabob Bay_2013	2013-07-30	211	31	7	2013	25800	Dabob Bay	Dabob Bay	Hood Canal	47.852251	-122.805677	2	13.3	10	12.8	14.4	14.4	5.13406666662958	0.3	430	NA
1472	Gallagher Cove Area_2013	2013-07-30	211	31	7	2013	27420	Gallagher Cove Area	Totten Inlet	Puget Sound	47.14255	-122.97887	2	10.6	35	9.4	17.6	12.8	4.33306666665607	2.3	150	NA
1473	Oyster Bay_2013	2013-07-30	211	31	7	2013	29700	Oyster Bay	Totten Inlet	Puget Sound	47.10282	-123.07994	2	10	35	9.4	11.7	11.1	4.88299999998675	93	93	NA
1474	Skookum Inlet_2013	2013-07-30	211	31	7	2013	31500	Skookum Inlet	Skookum Inlet	Puget Sound	47.143	-123.06354	2	10.6	34	10.6	12.8	13.3	5.4663999999894	0.92	4300	NA
1475	Hammersley Orca_2013	2013-07-30	211	31	7	2013	33000	Hammersley Orca	Hammersley Inlet	Puget Sound	47.20665	-123.01017	2	10	33	8.9	12.8	13.3	5.46606666664283	93	430	NA
1476	Hamma Hamma_2013	2013-07-31	212	31	7	2013	23940	Hamma Hamma	Hood Canal 5	Hood Canal	47.54319	-123.03878	2	13.9	28	12.2	14.4	13.9	4.18119999998146	0.36	4300	NA
1477	Beacon Point_2013	2013-07-31	212	31	7	2013	25980	Beacon Point	Hood Canal 4	Hood Canal	47.596614	-122.991898	2	13.3	28	12.8	14.4	15	4.58106666664283	0.36	46000	NA
1478	Samish Bay - West_2013	2013-07-31	212	31	7	2013	28500	Samish Bay - West	Samish Bay	Samish Bay	48.5749	-122.48252	2	14.4	32	12.8	19.7	19.1	6.53206666668256	0.14995	15	NA
1479	Samish Bay - East_2013	2013-07-31	212	31	7	2013	30900	Samish Bay - East	Samish Bay	Samish Bay	48.60273	-122.44668	2	14.7	35	12.5	NA	18.7	7.28213333335188	0.36	930	NA
1480	Brinnon_2013	2013-07-31	212	31	7	2013	30960	Brinnon	Hood Canal 3	Hood Canal	47.70035	-122.89449	2	15.6	27	13.3	17.8	12.2	5.96439999997616	0.36	230	NA
1481	Sisters Point_2013	2013-08-01	213	31	8	2013	24600	Sisters Point	Hood Canal 7	Hood Canal	47.35876	-123.04118	2	13.3	26	12.2	16.1	15.6	3.76153333332803	0.14995	4300	NA
1482	Union_2013	2013-08-01	213	31	8	2013	28380	Union	Annas Bay	Hood Canal	47.35746787	-123.0984259	2	15.3	30	13.4	18	18	4.81153333332804	0.14995	750	NA
1483	Belfair/Port Dock_2013	2013-08-01	213	31	8	2013	29340	Belfair/Port Dock	Hood Canal 9	Hood Canal	47.42855	-122.87437	2	14.4	24	12.8	17.8	17.2	4.82799999998675	0.14995	1500	NA
1484	Montanos Beach_2013	2013-08-01	213	31	8	2013	29700	Montanos Beach	Hood Canal 7	Hood Canal	47.3639825	-123.0063298	2	15.3	23	14	18.5	18.3	5.26159999999735	0.14995	430	NA
1485	Mcdermott_2013	2013-08-01	213	31	8	2013	31260	Mcdermott	Hood Canal 8	Hood Canal	47.382715	-122.94659	2	17.8	29	15.5	20.2	19.9	5.36133333332009	0.14995	2400	NA
1486	North North Bay_2013	2013-08-01	213	31	8	2013	32520	North North Bay	North Bay	Puget Sound	47.40244	-122.82406	2	16.7	26	13.9	17.2	17.8	4.62713333335188	0.14995	43	NA
1487	Chapman Cove_2013	2013-08-01	213	31	8	2013	35100	Chapman Cove	Oakland Bay	Puget Sound	47.22503	-123.0373	2	17.6	29	14.8	19.4	19.5	4.76	0.92	150	NA
1488	Chapman Cove_2013	2013-08-01	213	31	8	2013	35160	Chapman Cove	Oakland Bay	Puget Sound	47.22503	-123.0373	2	18.5	29	14.8	19.4	19.5	4.77666666666667	0.36	640	NA
1489	Union_2013	2013-08-05	217	32	8	2013	36900	Union	Annas Bay	Hood Canal	47.35746787	-123.0984259	2	25.6	28	18.1	19.3	19.3	4.76619999998146	0.74	430	NA
1490	Montanos Beach_2013	2013-08-05	217	32	8	2013	38100	Montanos Beach	Hood Canal 7	Hood Canal	47.3639825	-123.0063298	2	23.3	19	17.7	19.1	19.5	5.18293333331744	0.14995	4300	NA
1491	Sisters Point_2013	2013-08-05	217	32	8	2013	38880	Sisters Point	Hood Canal 7	Hood Canal	47.35876	-123.04118	2	22.2	26	17.8	18.3	17.8	5.31619999998146	0.14995	NA	NA
1492	Mcdermott_2013	2013-08-05	217	32	8	2013	39900	Mcdermott	Hood Canal 8	Hood Canal	47.382715	-122.94659	2	30.5	15	18.5	21.6	21.8	5.18253333330154	0.14995	2300	NA
1493	Belfair/Port Dock_2013	2013-08-05	217	32	8	2013	41700	Belfair/Port Dock	Hood Canal 9	Hood Canal	47.42855	-122.87437	2	26.1	16	21.1	19.4	18.9	5.68253333330154	0.14995	430	NA
1494	Chapman Cove_2013	2013-08-05	217	32	8	2013	43380	Chapman Cove	Oakland Bay	Puget Sound	47.22503	-123.0373	2	30.6	14	18.3	21.2	22.2	4.39779999997881	0.92	930	NA
1495	Chapman Cove_2013	2013-08-05	217	32	8	2013	43500	Chapman Cove	Oakland Bay	Puget Sound	47.22503	-123.0373	2	29.3	26	18.3	21.2	22.2	4.43113333331214	0.14995	230	NA
1496	North North Bay_2013	2013-08-05	217	32	8	2013	44820	North North Bay	North Bay	Puget Sound	47.40244	-122.82406	2	25.6	NA	20.6	19.4	23.3	5.465	0.14995	230	NA
1497	Hamma Hamma_2013	2013-08-06	218	32	8	2013	36300	Hamma Hamma	Hood Canal 5	Hood Canal	47.54319	-123.03878	2	19.8	28	17.6	20.1	20.8	3.74633333332009	0.14995	430	NA
1498	Beacon Point_2013	2013-08-06	218	32	8	2013	38580	Beacon Point	Hood Canal 4	Hood Canal	47.596614	-122.991898	2	25.4	25	19.3	20.7	20	4.12946666664547	0.92	4300	NA
1499	Samish Bay - West_2013	2013-08-06	218	32	8	2013	42300	Samish Bay - West	Samish Bay	Samish Bay	48.5749	-122.48252	2	22.3	25	17.8	21.9	21.5	6.49720000002119	0.92	93	NA
1500	Brinnon_2013	2013-08-06	218	32	8	2013	43320	Brinnon	Hood Canal 3	Hood Canal	47.70035	-122.89449	2	26.6	28	21.6	20.7	21.8	5.52953333331479	0.14995	220	NA
1501	Samish Bay - East_2013	2013-08-06	218	32	8	2013	52800	Samish Bay - East	Samish Bay	Samish Bay	48.60273	-122.44668	2	20.1	30	17.1	NA	27.4	0	0.36	240	NA
1502	Elk River_2013	2013-08-07	219	32	8	2013	23160	Elk River	Grays Harbor	Coastal Bays	46.862484	-124.071591	2	12.4	28	10.9	17.6	13.5	3.74673333333598	0.92	4.3	NA
1503	Bay Center_2013	2013-08-07	219	32	8	2013	31680	Bay Center	Bay Center	Coastal Bays	46.61478	-123.96784	2	16.7	30	12.4	17.3	17.2	5.44619999998146	0.14995	0.74	NA
1504	Nahcotta Area_2013	2013-08-07	219	32	8	2013	38760	Nahcotta Area	Nahcotta	Coastal Bays	46.45461	-124.00977	2	19	29	14	18.1	18.7	7.32946666664547	0.92	2.3	NA
1505	Oyster Bay_2013	2013-08-07	219	32	8	2013	43680	Oyster Bay	Totten Inlet	Puget Sound	47.10282	-123.07994	2	24.5	15	17.5	19.3	20.6	3.60873333334923	3.8	430	NA
1506	Jackson Cove_2013	2013-08-07	219	32	8	2013	44400	Jackson Cove	Hood Canal 3	Hood Canal	47.74299	-122.87235	2	31	NA	21.8	24.2	24.2	5.05973333332274	7.5	46000	NA
1507	Gallagher Cove Area_2013	2013-08-07	219	32	8	2013	46080	Gallagher Cove Area	Totten Inlet	Puget Sound	47.14255	-122.97887	2	27	29	21.2	21.8	23.2	4.44220000002119	7.5	2300	NA
1508	Skookum Inlet_2013	2013-08-07	219	32	8	2013	48480	Skookum Inlet	Skookum Inlet	Puget Sound	47.143	-123.06354	2	28.7	30	19.9	20.5	21	5.10886666668786	4.3	9300	NA
1509	Hammersley Orca_2013	2013-08-07	219	32	8	2013	50460	Hammersley Orca	Hammersley Inlet	Puget Sound	47.20665	-123.01017	2	23.5	29	20.2	19.2	20.5	4.90826666666402	43	220002	NA
1510	Quilcene Bay_2013	2013-08-08	220	32	8	2013	40860	Quilcene Bay	Quilcene Bay	Hood Canal	47.803755	-122.867664	2	24.5	26	26.2	22	24.2	3.5568000000053	9.3	2300	NA
1511	Dabob Bay_2013	2013-08-08	220	32	8	2013	43800	Dabob Bay	Dabob Bay	Hood Canal	47.852251	-122.805677	2	26.1	12	22.4	21.2	26	4.20666666666667	0.92	110000	NA
1512	Jackson Cove_2013	2013-08-12	224	33	8	2013	52200	Jackson Cove	Hood Canal 3	Hood Canal	47.74299	-122.87235	2	26.6	NA	25	22.5	22.5	0	4.3	46000	NA
1513	Quilcene Bay_2013	2013-08-13	225	33	8	2013	16500	Quilcene Bay	Quilcene Bay	Hood Canal	47.803755	-122.867664	2	15.1	25	14.3	20.2	18.3	4.53373333334923	0.14995	930	NA
1514	Dabob Bay_2013	2013-08-13	225	33	8	2013	19620	Dabob Bay	Dabob Bay	Hood Canal	47.852251	-122.805677	2	14.5	8	13.1	17	18	5.2336000000106	0.14995	93	NA
1515	Gallagher Cove Area_2013	2013-08-13	225	33	8	2013	21000	Gallagher Cove Area	Totten Inlet	Puget Sound	47.14255	-122.97887	2	11.7	32	11.6	17.8	17.5	4.28253333330154	1.5	110000	NA
1516	Oyster Bay_2013	2013-08-13	225	33	8	2013	22800	Oyster Bay	Totten Inlet	Puget Sound	47.10282	-123.07994	2	12.7	35	11.9	17.3	16.3	4.61573333329625	0.92	93	NA
1517	Skookum Inlet_2013	2013-08-13	225	33	8	2013	24900	Skookum Inlet	Skookum Inlet	Puget Sound	47.143	-123.06354	2	12	34	12.1	18.1	18	5.36586666663488	0.36	1500	NA
1518	Hammersley Orca_2013	2013-08-13	225	33	8	2013	27000	Hammersley Orca	Hammersley Inlet	Puget Sound	47.20665	-123.01017	2	17.8	35	13.8	18.2	18	5.1986000000106	9.3	75	NA
1519	Fisherman Harbor_2013	2013-08-14	226	33	8	2013	15600	Fisherman Harbor	Hood Canal 2	Hood Canal	47.6896616	-122.8026305	2	13.5	28	12	15	NA	3.43053333335453	0.14995	150	NA
1520	Brinnon_2013	2013-08-14	226	33	8	2013	18120	Brinnon	Hood Canal 3	Hood Canal	47.70035	-122.89449	2	15.7	15	13.7	20.5	13.9	4.13053333335453	0.36	43	NA
1521	Beacon Point_2013	2013-08-14	226	33	8	2013	20760	Beacon Point	Hood Canal 4	Hood Canal	47.596614	-122.991898	2	13.4	28	13.7	19.1	17.6	4.78046666668521	0.14995	430	NA
1522	Samish Bay - West_2013	2013-08-14	226	33	8	2013	21600	Samish Bay - West	Samish Bay	Samish Bay	48.5749	-122.48252	2	12.7	32	13.2	19.8	19.4	6.1813999999894	0.74	4.3	NA
1523	Hamma Hamma_2013	2013-08-14	226	33	8	2013	23880	Hamma Hamma	Hood Canal 5	Hood Canal	47.54319	-123.03878	2	13.1	26	13.5	18.3	14.6	5.81393333335718	0.92	38	NA
1524	Samish Bay - East_2013	2013-08-14	226	33	8	2013	25380	Samish Bay - East	Samish Bay	Samish Bay	48.60273	-122.44668	2	15.8	35	12.2	NA	15.6	7.2313999999894	0.14995	43	NA
1525	Sisters Point_2013	2013-08-15	227	33	8	2013	21360	Sisters Point	Hood Canal 7	Hood Canal	47.35876	-123.04118	2	17.9	25	17.8	18.8	18.3	4.17733333335982	0.14995	2200	NA
1526	Belfair/Port Dock_2013	2013-08-15	227	33	8	2013	24000	Belfair/Port Dock	Hood Canal 9	Hood Canal	47.42855	-122.87437	2	18.2	23	18.5	20.1	19.9	4.82726666669051	0.14995	230	NA
1527	Union_2013	2013-08-15	227	33	8	2013	25800	Union	Annas Bay	Hood Canal	47.35746787	-123.0984259	2	18.5	30	17.5	17.8	17.8	5.41066666669316	0.36	230	NA
1528	Montanos Beach_2013	2013-08-15	227	33	8	2013	27120	Montanos Beach	Hood Canal 7	Hood Canal	47.3639825	-123.0063298	2	18.3	26	17.5	18.9	18.5	5.86073333329625	0.14995	150	NA
1529	North North Bay_2013	2013-08-15	227	33	8	2013	27660	North North Bay	North Bay	Puget Sound	47.40244	-122.82406	2	18.3	27	18	19.1	18.9	4.75973333332274	0.14995	93	NA
1530	Mcdermott_2013	2013-08-15	227	33	8	2013	28500	Mcdermott	Hood Canal 8	Hood Canal	47.382715	-122.94659	2	19.2	30	17.7	19.9	19.7	6.07726666669051	0.14995	930	NA
1531	Chapman Cove_2013	2013-08-15	227	33	8	2013	31800	Chapman Cove	Oakland Bay	Puget Sound	47.22503	-123.0373	2	19.5	32	17.3	18.7	19.8	5.15913333336512	0.36	230	NA
1532	Chapman Cove_2013	2013-08-15	227	33	8	2013	31800	Chapman Cove	Oakland Bay	Puget Sound	47.22503	-123.0373	2	19.7	32	17.3	18.7	19.8	5.15913333336512	0.14995	150	NA
1533	Hamma Hamma_2013	2013-08-19	231	34	8	2013	30300	Hamma Hamma	Hood Canal 5	Hood Canal	47.54319	-123.03878	2	17.8	26	17	18.1	18.4	3.49806666665607	0.3	93	NA
1534	Beacon Point_2013	2013-08-19	231	34	8	2013	32940	Beacon Point	Hood Canal 4	Hood Canal	47.596614	-122.991898	2	19.9	28	16.5	18.7	16.6	3.89779999997881	0.14995	930	NA
1535	Jackson Cove_2013	2013-08-19	231	34	8	2013	36600	Jackson Cove	Hood Canal 3	Hood Canal	47.74299	-122.87235	2	24.2	NA	20	21.1	21.1	5.08126666665077	0.92	230	NA
1536	Brinnon_2013	2013-08-19	231	34	8	2013	37800	Brinnon	Hood Canal 3	Hood Canal	47.70035	-122.89449	2	22.4	26	20.3	20.3	18	5.33119999998146	0.14995	93	NA
1537	Gallagher Cove Area_2013	2013-08-19	231	34	8	2013	39780	Gallagher Cove Area	Totten Inlet	Puget Sound	47.14255	-122.97887	2	18.3	32	12.2	13.3	16.1	4.88040000001589	0.14995	23	NA
1538	Oyster Bay_2013	2013-08-19	231	34	8	2013	41880	Oyster Bay	Totten Inlet	Puget Sound	47.10282	-123.07994	2	18.9	30	12.8	16.1	16.7	5.29693333334393	0.14995	43	NA
1539	Skookum Inlet_2013	2013-08-19	231	34	8	2013	43500	Skookum Inlet	Skookum Inlet	Puget Sound	47.143	-123.06354	2	21.7	33	14.4	16.1	16.7	5.91373333334923	0.14995	430	NA
1540	Hammersley Orca_2013	2013-08-19	231	34	8	2013	46020	Hammersley Orca	Hammersley Inlet	Puget Sound	47.20665	-123.01017	2	21.1	30	13.9	15.6	16.1	5.86313333332539	9.3	3800	NA
1541	Sisters Point_2013	2013-08-20	232	34	8	2013	37200	Sisters Point	Hood Canal 7	Hood Canal	47.35876	-123.04118	2	20.2	28	20	19.5	19.4	4.64493333333068	0.14995	75	NA
1542	Belfair/Port Dock_2013	2013-08-20	232	34	8	2013	39660	Belfair/Port Dock	Hood Canal 9	Hood Canal	47.42855	-122.87437	2	25.2	10	25.9	20.6	22.4	4.91126666665077	0.14995	640	NA
1543	Union_2013	2013-08-20	232	34	8	2013	40200	Union	Annas Bay	Hood Canal	47.35746787	-123.0984259	2	25.1	29	15.6	17.8	18.1	5.39486666666137	0.14995	43	NA
1544	Montanos Beach_2013	2013-08-20	232	34	8	2013	41400	Montanos Beach	Hood Canal 7	Hood Canal	47.3639825	-123.0063298	2	22.6	26	15.6	19.5	19.6	5.895	0.14995	43	NA
1545	Mcdermott_2013	2013-08-20	232	34	8	2013	42840	Mcdermott	Hood Canal 8	Hood Canal	47.382715	-122.94659	2	36.8	15	17.5	22.4	23.3	5.79459999998411	0.14995	750	NA
1546	North North Bay_2013	2013-08-20	232	34	8	2013	42960	North North Bay	North Bay	Puget Sound	47.40244	-122.82406	2	27.2	30	24.1	20.3	25.1	4.82713333335188	0.14995	4300	NA
1547	Chapman Cove_2013	2013-08-20	232	34	8	2013	46800	Chapman Cove	Oakland Bay	Puget Sound	47.22503	-123.0373	2	29	29	17.4	22.5	22.7	5.31	0.92	150	NA
1548	Chapman Cove_2013	2013-08-20	232	34	8	2013	46800	Chapman Cove	Oakland Bay	Puget Sound	47.22503	-123.0373	2	26.8	29	17.4	22.5	22.7	5.31	0.36	230	NA
1549	Elk River_2013	2013-08-21	233	34	8	2013	21480	Elk River	Grays Harbor	Coastal Bays	46.862484	-124.071591	2	13.9	28	12.9	12.9	17.4	3.76186666667461	0.92	22	NA
1550	Bay Center_2013	2013-08-21	233	34	8	2013	29040	Bay Center	Bay Center	Coastal Bays	46.61478	-123.96784	2	16.3	28	14.5	17.5	16.7	5.19466666665342	0.14995	1.1	NA
1551	Nahcotta Area_2013	2013-08-21	233	34	8	2013	36060	Nahcotta Area	Nahcotta	Coastal Bays	46.45461	-124.00977	2	19.7	30	20.7	19.1	19.2	7.14466666665342	0.74	9.3	NA
1552	Samish Bay - West_2013	2013-08-21	233	34	8	2013	41400	Samish Bay - West	Samish Bay	Samish Bay	48.5749	-122.48252	2	23.6	30	15.3	19.3	19.6	5.70900000002649	0.14995	4.3	NA
1553	Samish Bay - East_2013	2013-08-21	233	34	8	2013	45000	Samish Bay - East	Samish Bay	Samish Bay	48.60273	-122.44668	2	22.4	30	17.3	NA	25	6.79239999996291	0.14995	22	NA
1554	Quilcene Bay_2013	2013-08-22	234	34	8	2013	39300	Quilcene Bay	Quilcene Bay	Hood Canal	47.803755	-122.867664	2	20.2	28	21.5	18.2	19.7	3.35506666666932	0.92	430	NA
1555	Dabob Bay_2013	2013-08-22	234	34	8	2013	42120	Dabob Bay	Dabob Bay	Hood Canal	47.852251	-122.805677	2	21.6	20	20.1	18.3	19.1	4.055	0.14995	4300	NA
1556	Jackson Cove_2013	2013-08-26	238	35	8	2013	54900	Jackson Cove	Hood Canal 3	Hood Canal	47.74299	-122.87235	2	22.3	NA	23	19.2	19.2	0	NA	NA	NA
1557	Quilcene Bay_2013	2013-08-27	239	35	8	2013	16560	Quilcene Bay	Quilcene Bay	Hood Canal	47.803755	-122.867664	2	15.1	24	16.3	17.8	17.2	4.8654000000159	0.14995	120	NA
1558	Dabob Bay_2013	2013-08-27	239	35	8	2013	20040	Dabob Bay	Dabob Bay	Hood Canal	47.852251	-122.805677	2	15.17	10	16.5	15.3	15.2	5.66526666667726	0.14995	43	NA
1559	Gallagher Cove Area_2013	2013-08-27	239	35	8	2013	22500	Gallagher Cove Area	Totten Inlet	Puget Sound	47.14255	-122.97887	2	15.5	32	15	19	16.7	5.01419999996821	0.36	75	NA
1560	Oyster Bay_2013	2013-08-27	239	35	8	2013	24000	Oyster Bay	Totten Inlet	Puget Sound	47.10282	-123.07994	2	15.6	30	14.6	18.8	17.1	5.26406666662958	0.14995	23	NA
1561	Skookum Inlet_2013	2013-08-27	239	35	8	2013	25500	Skookum Inlet	Skookum Inlet	Puget Sound	47.143	-123.06354	2	15.6	35	14.6	18.5	16.9	5.84753333330154	0.14995	93	NA
1562	Hammersley Orca_2013	2013-08-27	239	35	8	2013	28020	Hammersley Orca	Hammersley Inlet	Puget Sound	47.20665	-123.01017	2	16.9	31	15.7	16.9	16.7	5.88033333334658	0.14995	9.3	NA
1563	Brinnon_2013	2013-08-28	240	35	8	2013	21900	Brinnon	Hood Canal 3	Hood Canal	47.70035	-122.89449	2	16.1	8	16.4	14.8	14.7	5.16193333334393	0.14995	7.5	NA
1564	Samish Bay - West_2013	2013-08-28	240	35	8	2013	23400	Samish Bay - West	Samish Bay	Samish Bay	48.5749	-122.48252	2	14.6	31	15.2	17.9	16.9	6.82959999998411	0.14995	2.3	NA
1565	Hamma Hamma_2013	2013-08-28	240	35	8	2013	24300	Hamma Hamma	Hood Canal 5	Hood Canal	47.54319	-123.03878	2	17.3	28	16.4	17	16.1	5.99540000001589	0.14995	15	NA
1566	Samish Bay - East_2013	2013-08-28	240	35	8	2013	25320	Samish Bay - East	Samish Bay	Samish Bay	48.60273	-122.44668	2	18.4	35	15.1	18.6	16.9	7.44633333332009	0.14995	64	NA
1567	Beacon Point_2013	2013-08-28	240	35	8	2013	26100	Beacon Point	Hood Canal 4	Hood Canal	47.596614	-122.991898	2	17.3	30	17.2	17.5	17.4	6.3286000000106	0.14995	93	NA
1568	Mcdermott_2013	2013-08-29	241	35	8	2013	22500	Mcdermott	Hood Canal 8	Hood Canal	47.382715	-122.94659	2	19.6	29	18.8	20.9	20	4.3086000000106	0.14995	75	NA
1569	Belfair/Port Dock_2013	2013-08-29	241	35	8	2013	22860	Belfair/Port Dock	Hood Canal 9	Hood Canal	47.42855	-122.87437	2	20.2	20	18.2	20.2	19	4.4086000000106	0.14995	93	NA
1570	Montanos Beach_2013	2013-08-29	241	35	8	2013	23400	Montanos Beach	Hood Canal 7	Hood Canal	47.3639825	-123.0063298	2	19.3	27	18.5	19.4	19.1	4.64200000001325	0.14995	43	NA
1571	Union_2013	2013-08-29	241	35	8	2013	24300	Union	Annas Bay	Hood Canal	47.35746787	-123.0984259	2	18.1	26	18.4	18.9	18.5	4.89200000001325	0.14995	43	NA
1572	Sisters Point_2013	2013-08-29	241	35	8	2013	26100	Sisters Point	Hood Canal 7	Hood Canal	47.35876	-123.04118	2	18.5	30	18.4	20	17.7	5.39200000001325	0.14995	43	NA
1573	Chapman Cove_2013	2013-08-29	241	35	8	2013	27900	Chapman Cove	Oakland Bay	Puget Sound	47.22503	-123.0373	2	19.1	27	18.7	NA	19.1	4.05720000002119	0.14995	430	NA
1574	Chapman Cove_2013	2013-08-29	241	35	8	2013	27900	Chapman Cove	Oakland Bay	Puget Sound	47.22503	-123.0373	2	18.9	NA	18.7	19.7	19.1	4.05720000002119	0.14995	75	NA
1575	North North Bay_2013	2013-08-29	241	35	8	2013	29760	North North Bay	North Bay	Puget Sound	47.40244	-122.82406	2	18.4	30	18.9	19.8	19.6	5.24106666664282	0.14995	930	NA
1576	Sisters Point_2013	2013-09-03	246	36	9	2013	35640	Sisters Point	Hood Canal 7	Hood Canal	47.35876	-123.04118	2	18	28	17.4	18.9	18.6	4.10959999998411	NA	NA	NA
1577	Belfair/Port Dock_2013	2013-09-03	246	36	9	2013	38160	Belfair/Port Dock	Hood Canal 9	Hood Canal	47.42855	-122.87437	2	19.3	20	18.2	20	19.9	4.47599999997351	0.14995	93	NA
1578	Union_2013	2013-09-03	246	36	9	2013	38400	Union	Annas Bay	Hood Canal	47.35746787	-123.0984259	2	19.8	30	15.2	16.3	16.6	4.87626666665077	0.14995	43	NA
1579	Montanos Beach_2013	2013-09-03	246	36	9	2013	39660	Montanos Beach	Hood Canal 7	Hood Canal	47.3639825	-123.0063298	2	20.4	15	16	18.3	18.2	5.30966666665342	0.14995	9.3	NA
1580	Mcdermott_2013	2013-09-03	246	36	9	2013	41100	Mcdermott	Hood Canal 8	Hood Canal	47.382715	-122.94659	2	20.7	14	17	20	20.6	5.20926666663753	0.14995	43	NA
1581	North North Bay_2013	2013-09-03	246	36	9	2013	41280	North North Bay	North Bay	Puget Sound	47.40244	-122.82406	2	20.7	30	20.8	19.4	20.7	4.25846666667197	0.14995	43	NA
1582	Chapman Cove_2013	2013-09-03	246	36	9	2013	44700	Chapman Cove	Oakland Bay	Puget Sound	47.22503	-123.0373	2	23.9	25	17.3	20	20.7	4.62466666665342	0.14995	430	NA
1583	Chapman Cove_2013	2013-09-03	246	36	9	2013	44700	Chapman Cove	Oakland Bay	Puget Sound	47.22503	-123.0373	2	22.5	25	17.3	20	20.7	4.62466666665342	0.92	150	NA
1584	Hammersley Orca_2013	2013-09-03	246	36	9	2013	45900	Hammersley Orca	Hammersley Inlet	Puget Sound	47.20665	-123.01017	2	25	30	19.8	20.5	22.2	4.95799999998675	0.92	9.3	NA
1585	Mid Hammersley_2013	2013-09-03	246	36	9	2013	48600	Mid Hammersley	Hammersley Inlet	Puget Sound	47.20665	-123.01017	2	20.5	NA	20.9	19.7	21.5	5.70799999998675	0.36	75	NA
1586	Mid Hammersley_2013	2013-09-03	246	36	9	2013	48600	Mid Hammersley	Hammersley Inlet	Puget Sound	47.20665	-123.01017	2	21.9	28	20.9	19.7	21.5	5.70799999998675	0.14995	43	NA
1587	Hamma Hamma_2013	2013-09-04	247	36	9	2013	33120	Hamma Hamma	Hood Canal 5	Hood Canal	47.54319	-123.03878	2	17.1	28	17.7	16.9	17.1	2.30619999998146	0.14995	9.3	NA
1588	Beacon Point_2013	2013-09-04	247	36	9	2013	36540	Beacon Point	Hood Canal 4	Hood Canal	47.596614	-122.991898	2	18.4	26	17.6	17.8	17.9	3.17279999997881	0.14995	23	NA
1589	Samish Bay - West_2013	2013-09-04	247	36	9	2013	37080	Samish Bay - West	Samish Bay	Samish Bay	48.5749	-122.48252	2	17	34	16.4	17.3	16.6	4.74060000002384	0.74	15	NA
1590	Brinnon_2013	2013-09-04	247	36	9	2013	39960	Brinnon	Hood Canal 3	Hood Canal	47.70035	-122.89449	2	18.8	30	19	19.6	16	4.20619999998146	0.14995	2.3	NA
1591	Samish Bay - East_2013	2013-09-04	247	36	9	2013	40500	Samish Bay - East	Samish Bay	Samish Bay	48.60273	-122.44668	2	18.7	33	16.4	19.5	19.7	5.69060000002384	0.14995	43	NA
1592	Gallagher Cove Area_2013	2013-09-05	248	36	9	2013	39000	Gallagher Cove Area	Totten Inlet	Puget Sound	47.14255	-122.97887	2	19.8	30	16.2	17.5	17.5	2.00213333335188	0.14995	43	NA
1593	Quilcene Bay_2013	2013-09-05	248	36	9	2013	39960	Quilcene Bay	Quilcene Bay	Hood Canal	47.803755	-122.867664	2	17.7	28	18.3	18.2	18.1	3.51979999999205	0.14995	93	NA
1594	Oyster Bay_2013	2013-09-05	248	36	9	2013	41880	Oyster Bay	Totten Inlet	Puget Sound	47.10282	-123.07994	2	19.9	31	16.3	18.5	19	2.63533333334658	0.14995	9.3	NA
1595	Dabob Bay_2013	2013-09-05	248	36	9	2013	42720	Dabob Bay	Dabob Bay	Hood Canal	47.852251	-122.805677	2	19.4	22	19.6	17.8	18.2	4.11966666665342	0.14995	9.3	NA
1596	Skookum Inlet_2013	2013-09-05	248	36	9	2013	43920	Skookum Inlet	Skookum Inlet	Puget Sound	47.143	-123.06354	2	21.1	31	16.7	17.7	17.9	3.36880000001854	0.14995	240	NA
1597	Chapman Cove_2013	2013-09-10	253	37	9	2013	0	Chapman Cove	Oakland Bay	Puget Sound	47.22503	-123.0373	2	NA	28	NA	NA	NA	0	0.14995	43	NA
1598	Chapman Cove_2013	2013-09-10	253	37	9	2013	0	Chapman Cove	Oakland Bay	Puget Sound	47.22503	-123.0373	2	NA	28	NA	NA	NA	0	0.14995	23	NA
1599	Sisters Point_2013	2013-09-11	254	37	9	2013	16980	Sisters Point	Hood Canal 7	Hood Canal	47.35876	-123.04118	2	15.7	NA	15.5	NA	18.5	5.61146666665872	0.14995	23	NA
1600	Belfair/Port Dock_2013	2013-09-11	254	37	9	2013	19440	Belfair/Port Dock	Hood Canal 9	Hood Canal	47.42855	-122.87437	2	14.1	NA	14.2	NA	18.2	6.2113999999894	0.14995	23	NA
1601	North North Bay_2013	2013-09-11	254	37	9	2013	22800	North North Bay	North Bay	Puget Sound	47.40244	-122.82406	2	13.5	28	14.1	17.9	15.5	6.06053333335453	0.14995	150	NA
1602	Samish Bay - East_2013	2013-09-11	254	37	9	2013	23400	Samish Bay - East	Samish Bay	Samish Bay	48.60273	-122.44668	2	10	NA	NA	NA	NA	0	0.14995	9.3	NA
1603	Samish Bay - West_2013	2013-09-16	259	38	9	2013	30600	Samish Bay - West	Samish Bay	Samish Bay	48.5749	-122.48252	2	15.6	NA	15.5	16.6	15.3	5.46239999996291	0.36	4.3	NA
1604	Hamma Hamma_2013	2013-09-16	259	38	9	2013	32340	Hamma Hamma	Hood Canal 5	Hood Canal	47.54319	-123.03878	2	16.9	NA	16.5	16.5	16.7	4.77813333332539	0.92	4.3	NA
1605	Samish Bay - East_2013	2013-09-16	259	38	9	2013	32400	Samish Bay - East	Samish Bay	Samish Bay	48.60273	-122.44668	2	17.6	11	15.6	18	17.3	6.04580000003179	0.14995	9.3	NA
1606	Beacon Point_2013	2013-09-16	259	38	9	2013	34800	Beacon Point	Hood Canal 4	Hood Canal	47.596614	-122.991898	2	18.4	NA	17.1	16.7	16.9	5.21126666665077	0.92	22	NA
1607	Brinnon_2013	2013-09-16	259	38	9	2013	36000	Brinnon	Hood Canal 3	Hood Canal	47.70035	-122.89449	2	19.6	NA	17.5	18.5	20.6	5.62799999998675	0.14995	4.3	NA
1608	Quilcene Bay_2013	2013-09-16	259	38	9	2013	39420	Quilcene Bay	Quilcene Bay	Hood Canal	47.803755	-122.867664	2	20.4	NA	18.1	19.1	19.5	6.995	0.36	93	NA
1609	Dabob Bay_2013	2013-09-16	259	38	9	2013	40500	Dabob Bay	Dabob Bay	Hood Canal	47.852251	-122.805677	2	19.3	NA	17.1	16.4	18.4	7.1281999999947	0.14995	38	NA
1610	Union_2013	2013-09-17	260	38	9	2013	38700	Union	Annas Bay	Hood Canal	47.35746787	-123.0984259	2	21.1	NA	17.6	17.1	17.9	5.52479999999205	0.3	43	NA
1611	Montanos Beach_2013	2013-09-17	260	38	9	2013	39300	Montanos Beach	Hood Canal 7	Hood Canal	47.3639825	-123.0063298	2	19.9	NA	17.7	18.6	19	5.77486666666137	0.14995	7.5	NA
1612	Mcdermott_2013	2013-09-17	260	38	9	2013	41400	Mcdermott	Hood Canal 8	Hood Canal	47.382715	-122.94659	2	20	NA	16.8	19	19.4	6.02459999998411	0.14995	230	NA
1613	Chapman Cove_2013	2013-09-17	260	38	9	2013	45000	Chapman Cove	Oakland Bay	Puget Sound	47.22503	-123.0373	2	21.7	NA	16.7	19.8	21.7	5.52340000000265	0.3	38	NA
1614	Chapman Cove_2013	2013-09-17	260	38	9	2013	45000	Chapman Cove	Oakland Bay	Puget Sound	47.22503	-123.0373	2	22.6	NA	16.7	19.8	21.7	5.52340000000265	0.14995	93	NA
1615	Belfair/Port Dock_2013	2013-09-18	261	38	9	2013	36900	Belfair/Port Dock	Hood Canal 9	Hood Canal	47.42855	-122.87437	2	15.7	24	13.9	17.6	17.6	3.75459999998411	0.3	120	NA
1616	Sisters Point_2013	2013-09-18	261	38	9	2013	39600	Sisters Point	Hood Canal 7	Hood Canal	47.35876	-123.04118	2	15.9	NA	18	17.5	17.5	4.75479999999205	0.14995	7.5	NA
1617	Hammersley Orca_2013	2013-09-18	261	38	9	2013	42300	Hammersley Orca	Hammersley Inlet	Puget Sound	47.20665	-123.01017	2	17.9	30	14.6	17.9	18.2	3.8368000000053	0.14995	4.3	NA
1618	North North Bay_2013	2013-09-18	261	38	9	2013	43200	North North Bay	North Bay	Puget Sound	47.40244	-122.82406	2	16.89	32	14.22	17.16	16.94	4.58720000002119	0.14995	9.3	NA
1619	Skookum Inlet_2013	2013-09-18	261	38	9	2013	45000	Skookum Inlet	Skookum Inlet	Puget Sound	47.143	-123.06354	2	25.3	30	18.3	16.1	17.3	5.17060000002384	0.36	150	NA
1620	Oyster Bay_2013	2013-09-18	261	38	9	2013	47160	Oyster Bay	Totten Inlet	Puget Sound	47.10282	-123.07994	2	23.9	30	17.2	21.1	22.2	5.60380000001854	0.14995	3.8	NA
1621	Union_2014	2014-06-03	154	23	6	2014	56700	Union	Hood Canal 6	Hood Canal	47.35790059	-123.0988044	3	19.1	NA	13.8	16.6	17.4	4.9681999999947	0.36	930	4.3
1622	Mcdermott_2014	2014-06-04	155	23	6	2014	54900	Mcdermott	Hood Canal 8	Hood Canal	47.382715	-122.94659	3	21.1	25	16	18.6	NA	0	0.14995	2300	3.8
1623	DeNottas Beach_2014	2014-06-04	155	23	6	2014	56940	DeNottas Beach	Hood Canal 9	Hood Canal	47.410478	-122.882841	3	22	30	18.7	19	22	0	0.14995	93	0.36
1624	Sisters Point_2014	2014-06-04	155	23	6	2014	60300	Sisters Point	Hood Canal 7	Hood Canal	47.361206	-123.024886	3	22	25	19.3	17.1	17.3	0	0.36	430	2.3
1625	Eld Inlet_2014	2014-06-09	160	24	6	2014	23400	Eld Inlet	Eld Inlet	Puget Sound	47.11399	-122.94886	3	13.3	26	15.6	19.5	NA	0.940599999957614	0.14995	0.14995	0.14995
1626	Oyster Bay_2014	2014-06-09	160	24	6	2014	39000	Oyster Bay	Totten Inlet	Puget Sound	47.121325	-123.035369	3	21.1	29	17.2	16.7	21.3	5.10713333335188	0.36	75	4.3
1627	Chapman Cove_2014	2014-06-09	160	24	6	2014	42300	Chapman Cove	Oakland Bay	Puget Sound	47.225897	-123.044122	3	23.9	25	18.8	22	NA	5.44	0.14995	4.3	2.3
1628	Dabob Bay_2014	2014-06-11	162	24	6	2014	36000	Dabob Bay	Dabob Bay	Hood Canal	47.852251	-122.805677	3	24	12	19	19.6	23	4.98599999997351	0.14995	23	9.3
1629	Sisters Point_2014	2014-06-11	162	24	6	2014	37200	Sisters Point	Hood Canal 7	Hood Canal	47.361206	-123.024886	3	23.6	NA	16.4	19.2	18.4	5.31933333330684	0.14995	230	0.14995
1630	Brinnon_2014	2014-06-11	162	24	6	2014	39600	Brinnon	Hood Canal 3	Hood Canal	47.702148	-122.893929	3	25.9	8	22.4	19	27	5.81919999996821	0.14995	0.92	0.14995
1631	DeNottas Beach_2014	2014-06-11	162	24	6	2014	39900	DeNottas Beach	Hood Canal 9	Hood Canal	47.410478	-122.882841	3	30.5	25	18	25.6	20.8	5.81913333336512	0.14995	2300	9.3
1632	Mcdermott_2014	2014-06-11	162	24	6	2014	41100	Mcdermott	Hood Canal 8	Hood Canal	47.382715	-122.94659	3	26	20	19	20.8	25	6.06906666662958	0.14995	9300	93
1633	Hamma Hamma_2014	2014-06-11	162	24	6	2014	43200	Hamma Hamma	Hood Canal 5	Hood Canal	47.54064	-123.038725	3	27.5	26	21.6	18.4	23	6.98599999997351	0.14995	2.3	0.14995
1634	Union_2014	2014-06-11	162	24	6	2014	44100	Union	Hood Canal 6	Hood Canal	47.35790059	-123.0988044	3	30.5	22	16	20	20.4	7.23599999997351	4.3	4300	9.3
1635	Hammersley Orca_2014	2014-06-12	163	24	6	2014	40500	Hammersley Orca	Hammersley Inlet	Puget Sound	47.20665	-123.01017	3	18.4	30	13.4	17	17.7	3.54799999998675	0.14995	0.74	0.74
1636	Skookum Inlet_2014	2014-06-12	163	24	6	2014	43800	Skookum Inlet	Skookum Inlet	Puget Sound	47.154376	-123.018965	3	20.9	35	12.6	17	17.9	5.21526666667726	0.14995	9.3	9.3
1637	Oyster Bay_2014	2014-06-16	167	25	6	2014	48600	Oyster Bay	Totten Inlet	Puget Sound	47.121325	-123.035369	3	14.7	29	15.3	16	16.1	3.38599999997351	0.14995	9.3	0.74
1638	Dabob Bay_2014	2014-06-16	167	25	6	2014	50400	Dabob Bay	Dabob Bay	Hood Canal	47.852251	-122.805677	3	24.1	25	18.4	NA	17.1	5.47059999995761	0.14995	15	2.3
1639	Quilcene Bay_2014	2014-06-16	167	25	6	2014	52200	Quilcene Bay	Quilcene Bay	Hood Canal	47.803755	-122.867664	3	24	15	17	16.7	23.7	6.05400000002649	0.14995	9.3	4.3
1640	Skookum Inlet_2014	2014-06-16	167	25	6	2014	52800	Skookum Inlet	Skookum Inlet	Puget Sound	47.154376	-123.018965	3	15.3	NA	12.2	15.4	15.4	4.71946666664547	0.14995	0.14995	0.14995
1641	Brinnon_2014	2014-06-16	167	25	6	2014	54000	Brinnon	Hood Canal 3	Hood Canal	47.702148	-122.893929	3	23	10	16	19	25	6.22040000001589	0.14995	9.3	0.14995
1642	Hammersley Orca_2014	2014-06-16	167	25	6	2014	54600	Hammersley Orca	Hammersley Inlet	Puget Sound	47.20665	-123.01017	3	17	25	16.4	15.4	15.4	4.38546666668521	0.14995	22	0.14995
1643	Beacon Point_2014	2014-06-16	167	25	6	2014	56700	Beacon Point	Hood Canal 4	Hood Canal	47.596614	-122.991898	3	25	30	16.2	16	18.5	6.88700000001325	0.14995	9.3	0.14995
1644	Union_2014	2014-06-17	168	25	6	2014	52200	Union	Hood Canal 6	Hood Canal	47.35790059	-123.0988044	3	17	21.4	17.4	17.2	17.6	4.95059999995761	0.14995	75	2.3
1645	Hamma Hamma_2014	2014-06-17	168	25	6	2014	55800	Hamma Hamma	Hood Canal 5	Hood Canal	47.54064	-123.038725	3	17.7	23.1	15.1	18.8	18.3	5.86720000002119	0.14995	0.14995	0.14995
1646	Chapman Cove_2014	2014-06-17	168	25	6	2014	60600	Chapman Cove	Oakland Bay	Puget Sound	47.225897	-123.044122	3	17.6	19.7	17.3	18.3	18.1	5.11553333335453	0.14995	2.3	0.36
1647	Sisters Point_2014	2014-06-18	169	25	6	2014	54900	Sisters Point	Hood Canal 7	Hood Canal	47.361206	-123.024886	3	18	24.5	19.7	17	18.5	4.18020000000795	0.36	93	0.92
1648	DeNottas Beach_2014	2014-06-18	169	25	6	2014	58260	DeNottas Beach	Hood Canal 9	Hood Canal	47.410478	-122.882841	3	25	22.8	18.4	19.9	23	4.94673333333598	0.14995	640	0.36
1649	Mcdermott_2014	2014-06-18	169	25	6	2014	58800	Mcdermott	Hood Canal 8	Hood Canal	47.382715	-122.94659	3	25	20.8	18.6	19.2	19.4	5.01333333333333	3	4.3	0.92
1650	North North Bay_2014	2014-06-18	169	25	6	2014	61680	North North Bay	North Bay	Puget Sound	47.36455368	-122.8108555	3	24	27.4	18.9	18.2	19.1	4.81253333330154	0.36	1.1	0.14995
1651	Oyster Bay_2014	2014-06-23	174	26	6	2014	35400	Oyster Bay	Totten Inlet	Puget Sound	47.121325	-123.035369	3	21	27.4	15.7	18	19.2	4.58893333329095	0.14995	4.3	0.36
1652	Skookum Inlet_2014	2014-06-23	174	26	6	2014	36600	Skookum Inlet	Skookum Inlet	Puget Sound	47.154376	-123.018965	3	21.4	26.4	17	18	18.4	5.00566666669316	0.14995	0.36	0.36
1653	Mid Hammersley_2014	2014-06-23	174	26	6	2014	39000	Mid Hammersley	Hammersley Inlet	Puget Sound	47.208373	-123.032137	3	19	26.3	17	17.2	18.5	5.00513333333863	0.14995	0.36	0.14995
1654	Mid Hammersley_2014	2014-06-23	174	26	6	2014	39000	Mid Hammersley	Hammersley Inlet	Puget Sound	47.208373	-123.032137	3	16.9	26.1	17	17.1	18.5	5.00513333333863	0.14995	0.72	0.14995
1655	Mid Hammersley_2014	2014-06-23	174	26	6	2014	39000	Mid Hammersley	Hammersley Inlet	Puget Sound	47.208373	-123.032137	3	19	26.3	17	17.2	18.5	5.00513333333863	0.14995	0.14995	0.14995
1656	Mid Hammersley_2014	2014-06-23	174	26	6	2014	39000	Mid Hammersley	Hammersley Inlet	Puget Sound	47.208373	-123.032137	3	16.9	26.1	17	17.1	18.5	5.00513333333863	0.14995	0.92	0.14995
1657	Chapman Cove_2014	2014-06-23	174	26	6	2014	43440	Chapman Cove	Oakland Bay	Puget Sound	47.225897	-123.044122	3	25.1	25	23.4	20.3	24.1	6.23846666667196	0.14995	15	4.3
1658	Brinnon_2014	2014-06-24	175	26	6	2014	34500	Brinnon	Hood Canal 3	Hood Canal	47.702148	-122.893929	3	18.7	16.5	19.1	17.4	16.4	4.98693333334393	0.14995	0.36	0.14995
1659	Quilcene Bay_2014	2014-06-24	175	26	6	2014	37200	Quilcene Bay	Quilcene Bay	Hood Canal	47.803755	-122.867664	3	20.5	18.1	18.2	18.8	20.2	6.15393333329095	0.14995	75	4.3
1660	Dabob Bay_2014	2014-06-24	175	26	6	2014	39900	Dabob Bay	Dabob Bay	Hood Canal	47.852251	-122.805677	3	21.2	5.5	21.6	17.3	18	6.73713333335188	0.14995	23	9.3
1661	Sisters Point_2014	2014-06-25	176	26	6	2014	33300	Sisters Point	Hood Canal 7	Hood Canal	47.361206	-123.024886	3	20.7	24.1	19	17.7	17.4	4.38419999996821	0.36	43	0.74
1662	Beacon Point_2014	2014-06-25	176	26	6	2014	35100	Beacon Point	Hood Canal 4	Hood Canal	47.596614	-122.991898	3	18.1	20.3	16.2	17.2	17.1	4.55059999995761	1.5	7.5	1.5
1663	Hamma Hamma_2014	2014-06-25	176	26	6	2014	36480	Hamma Hamma	Hood Canal 5	Hood Canal	47.54064	-123.038725	3	22.4	22.7	17.7	18.7	21.9	5.18413333336512	0.14995	0.36	0.14995
1664	DeNottas Beach_2014	2014-06-25	176	26	6	2014	38220	DeNottas Beach	Hood Canal 9	Hood Canal	47.410478	-122.882841	3	26.2	12.9	19	21.3	22.5	5.41726666662428	0.14995	930	2.3
1665	Mcdermott_2014	2014-06-25	176	26	6	2014	39300	Mcdermott	Hood Canal 8	Hood Canal	47.382715	-122.94659	3	27.7	10.3	22	20.4	20.9	5.63386666668786	0.14995	930	0.36
1666	Union_2014	2014-06-25	176	26	6	2014	39600	Union	Hood Canal 6	Hood Canal	47.35790059	-123.0988044	3	27.2	21.6	21.4	19.2	20.4	6.13419999996821	0.14995	43	9.3
1667	North North Bay_2014	2014-06-25	176	26	6	2014	42000	North North Bay	North Bay	Puget Sound	47.36455368	-122.8108555	3	25	13.3	21.4	20	21.5	5.38306666665607	0.14995	12	0.92
1668	Samish Bay - East_2014	2014-06-26	177	26	6	2014	42000	Samish Bay - East	Samish Bay	Samish Bay	48.612554	-122.443133	3	19.4	16.3	17	NA	25.6	7.11526666667726	0.14995	7.5	0.92
1669	Sisters Point_2014	2014-06-29	180	27	6	2014	43500	Sisters Point	Hood Canal 7	Hood Canal	47.361206	-123.024886	3	21.8	24	14.7	17	18	4.72213333335188	0.14995	93	1.5
1670	DeNottas Beach_2014	2014-06-29	180	27	6	2014	45900	DeNottas Beach	Hood Canal 9	Hood Canal	47.410478	-122.882841	3	27	22	17	22.4	23.6	4.9718000000053	0.14995	1500	0.36
1671	Beacon Point_2014	2014-06-29	180	27	6	2014	46800	Beacon Point	Hood Canal 4	Hood Canal	47.596614	-122.991898	3	22.4	25.2	20.8	14.7	15.5	5.2218000000053	0.14995	0.92	0.14995
1672	Mcdermott_2014	2014-06-29	180	27	6	2014	47400	Mcdermott	Hood Canal 8	Hood Canal	47.382715	-122.94659	3	20	25	15.7	19	18.7	5.30506666666932	0.14995	150	1.5
1673	North North Bay_2014	2014-06-29	180	27	6	2014	49800	North North Bay	North Bay	Puget Sound	47.36455368	-122.8108555	3	20.3	30	18	18.1	19	4.88753333330154	0.14995	0.92	0.14995
1674	Union_2014	2014-06-29	180	27	6	2014	50400	Union	Hood Canal 6	Hood Canal	47.35790059	-123.0988044	3	22.1	24.9	24	17	18	6.55540000001589	0.14995	120	0.92
1675	Brinnon_2014	2014-06-30	181	27	6	2014	45300	Brinnon	Hood Canal 3	Hood Canal	47.702148	-122.893929	3	21.6	22.9	21	20.4	21.3	4.03533333334658	0.14995	0.36	0.14995
1676	Quilcene Bay_2014	2014-06-30	181	27	6	2014	47400	Quilcene Bay	Quilcene Bay	Hood Canal	47.803755	-122.867664	3	25.8	NA	25.4	21.8	25.4	4.95226666662428	0.14995	43	9.3
1677	Dabob Bay_2014	2014-06-30	181	27	6	2014	48900	Dabob Bay	Dabob Bay	Hood Canal	47.852251	-122.805677	3	29.4	20.6	16.4	21.9	24.8	5.20213333335188	0.14995	43	7.5
1678	Henderson Inlet_2014	2014-07-01	182	27	7	2014	34200	Henderson Inlet	Henderson Inlet	Puget Sound	47.111357	-122.828767	3	17.1	29	19	16.6	NA	0	0.36	0.92	0.92
1679	Samish Bay - East_2014	2014-07-01	182	27	7	2014	49500	Samish Bay - East	Samish Bay	Samish Bay	48.612554	-122.443133	3	22	29	19	NA	29	5.6831999999947	0.14995	43	0.36
1680	Oyster Bay_2014	2014-07-01	182	27	7	2014	51000	Oyster Bay	Totten Inlet	Puget Sound	47.121325	-123.035369	3	27	5	31.5	24	25.2	3.26426666670375	0.14995	4.3	2.3
1681	Skookum Inlet_2014	2014-07-01	182	27	7	2014	52800	Skookum Inlet	Skookum Inlet	Puget Sound	47.154376	-123.018965	3	30.2	26.8	29.7	21.5	25.3	3.93106666664282	0.3	12	7.5
1682	Chapman Cove_2014	2014-07-01	182	27	7	2014	55800	Chapman Cove	Oakland Bay	Puget Sound	47.225897	-123.044122	3	31.4	25.4	34.1	21.5	22.8	4.01380000001854	0.14995	29	0.92
1683	Samish Bay - East_2014	2014-07-07	188	28	7	2014	28800	Samish Bay - East	Samish Bay	Samish Bay	48.612554	-122.443133	3	19.3	35	17	NA	20.5	5.82279999997881	0.14995	9.3	4.3
1684	Oyster Bay_2014	2014-07-08	189	28	7	2014	31200	Oyster Bay	Totten Inlet	Puget Sound	47.121325	-123.035369	3	22.7	27.6	18	18.4	18.5	3.63466666665342	0.92	150	9.3
1685	Skookum Inlet_2014	2014-07-08	189	28	7	2014	33600	Skookum Inlet	Skookum Inlet	Puget Sound	47.154376	-123.018965	3	24.9	26.5	19.3	20.2	20	4.46813333332539	4.3	230	93
1686	Chapman Cove_2014	2014-07-08	189	28	7	2014	36000	Chapman Cove	Oakland Bay	Puget Sound	47.225897	-123.044122	3	27	25	23.7	21.3	23.5	4.38419999996821	0.36	930	230
1687	Beacon Point_2014	2014-07-09	190	28	7	2014	30600	Beacon Point	Hood Canal 4	Hood Canal	47.596614	-122.991898	3	19.4	25.9	15	20.5	17.9	4.19939999997616	9.3	930	23
1688	Sisters Point_2014	2014-07-09	190	28	7	2014	31200	Sisters Point	Hood Canal 7	Hood Canal	47.361206	-123.024886	3	18.2	22.9	15.5	21.4	20.6	4.61626666665077	0.36	15000	93
1689	Hamma Hamma_2014	2014-07-09	190	28	7	2014	31800	Hamma Hamma	Hood Canal 5	Hood Canal	47.54064	-123.038725	3	20.4	24.2	15.4	19.9	21.4	4.78293333331744	0.36	22	2.3
1690	DeNottas Beach_2014	2014-07-09	190	28	7	2014	34500	DeNottas Beach	Hood Canal 9	Hood Canal	47.410478	-122.882841	3	19.1	24.4	16.4	21.1	21.1	5.36613333331214	0.14995	9300	43
1691	Mcdermott_2014	2014-07-09	190	28	7	2014	36000	Mcdermott	Hood Canal 8	Hood Canal	47.382715	-122.94659	3	21	24.2	16.5	22.5	22.1	5.69939999997616	3	110000	75
1692	Union_2014	2014-07-09	190	28	7	2014	36000	Union	Hood Canal 6	Hood Canal	47.35790059	-123.0988044	3	22.6	22.3	15	20.9	21.5	5.94959999998411	150	15000	930
1693	North North Bay_2014	2014-07-09	190	28	7	2014	37800	North North Bay	North Bay	Puget Sound	47.36455368	-122.8108555	3	20.6	26.7	15.6	20.9	20.9	5.11520000000795	0.14995	23	9.3
1694	Brinnon_2014	2014-07-10	191	28	7	2014	29700	Brinnon	Hood Canal 3	Hood Canal	47.702148	-122.893929	3	18.6	14.6	15.4	18.7	15.8	3.42979999999205	0.36	43	3.8
1695	Quilcene Bay_2014	2014-07-10	191	28	7	2014	32400	Quilcene Bay	Quilcene Bay	Hood Canal	47.803755	-122.867664	3	23.7	27.5	15.8	18.1	20.3	4.5968000000053	0.14995	2300	93
1696	Dabob Bay_2014	2014-07-10	191	28	7	2014	34200	Dabob Bay	Dabob Bay	Hood Canal	47.852251	-122.805677	3	24.7	18.5	17.6	21.4	21.9	4.93	3.8	6400	1200
1697	Oyster Bay_2014	2014-07-14	195	29	7	2014	45900	Oyster Bay	Totten Inlet	Puget Sound	47.121325	-123.035369	3	23.9	28.1	17.2	21.2	21.9	3.68299999998675	43	15000	43
1698	Samish Bay - East_2014	2014-07-14	195	29	7	2014	47100	Samish Bay - East	Samish Bay	Samish Bay	48.612554	-122.443133	3	20.8	NA	24	NA	30.1	6.43493333333068	0.14995	230	9.3
1699	Skookum Inlet_2014	2014-07-14	195	29	7	2014	48600	Skookum Inlet	Skookum Inlet	Puget Sound	47.154376	-123.018965	3	30.2	27.6	21.9	19.9	21.6	4.59979999999205	230	4300	2300
1700	Chapman Cove_2014	2014-07-14	195	29	7	2014	54000	Chapman Cove	Oakland Bay	Puget Sound	47.225897	-123.044122	3	26.5	26.4	19	23.3	25.2	5.34919999996821	2.3	7500	93
1701	Sisters Point_2014	2014-07-15	196	29	7	2014	44700	Sisters Point	Hood Canal 7	Hood Canal	47.361206	-123.024886	3	30	23.6	19	22.7	22.8	3.99766666664018	0.74	46000	1500
1702	Mcdermott_2014	2014-07-15	196	29	7	2014	47700	Mcdermott	Hood Canal 8	Hood Canal	47.382715	-122.94659	3	32.6	23.4	21	25.6	25.7	4.33059999995761	0.14995	9300	43
1703	DeNottas Beach_2014	2014-07-15	196	29	7	2014	49800	DeNottas Beach	Hood Canal 9	Hood Canal	47.410478	-122.882841	3	35.5	24.6	22	27.1	28.1	4.99733333335982	0.14995	24000	230
1704	North North Bay_2014	2014-07-15	196	29	7	2014	51900	North North Bay	North Bay	Puget Sound	47.36455368	-122.8108555	3	29	27.4	22	23.1	26.3	4.49646666665872	0.14995	2300	93
1705	Brinnon_2014	2014-07-16	197	29	7	2014	48600	Brinnon	Hood Canal 3	Hood Canal	47.702148	-122.893929	3	29	13.8	21.7	24.9	21	3.64400000002649	9.3	430	150
1706	Beacon Point_2014	2014-07-16	197	29	7	2014	48900	Beacon Point	Hood Canal 4	Hood Canal	47.596614	-122.991898	3	29	21.4	25.1	21.6	21.7	3.64393333329095	9.3	24000	23
1707	Hamma Hamma_2014	2014-07-16	197	29	7	2014	50400	Hamma Hamma	Hood Canal 5	Hood Canal	47.54064	-123.038725	3	28	24.2	21	25.8	26.3	4.31080000003179	9.3	24000	930
1708	Quilcene Bay_2014	2014-07-16	197	29	7	2014	51900	Quilcene Bay	Quilcene Bay	Hood Canal	47.803755	-122.867664	3	30	24.8	23.7	24.6	29	4.89426666670375	0.92	750	230
1709	Dabob Bay_2014	2014-07-16	197	29	7	2014	54000	Dabob Bay	Dabob Bay	Hood Canal	47.852251	-122.805677	3	34	11.7	28.6	20.8	30.1	5.31080000003179	0.92	930	93
1710	Union_2014	2014-07-16	197	29	7	2014	54000	Union	Hood Canal 6	Hood Canal	47.35790059	-123.0988044	3	34.6	24.1	30.7	22.5	24.4	5.39419999996821	3.8	12000	930
1711	Elk River_2014	2014-07-17	198	29	7	2014	36000	Elk River	Grays Harbor	Coastal Bays	46.862484	-124.071591	3	21.3	27.4	21.7	16.6	20.5	4.04459999998411	0.36	75	23
1712	Samish Bay - East_2014	2014-07-21	202	30	7	2014	27000	Samish Bay - East	Samish Bay	Samish Bay	48.612554	-122.443133	3	14	26.1	13.7	NA	16.7	5.72119999998146	0.14995	93	1.5
1713	Oyster Bay_2014	2014-07-22	203	30	7	2014	33000	Oyster Bay	Totten Inlet	Puget Sound	47.121325	-123.035369	3	17.2	27.5	13.8	18	18	4.36626666665077	4.3	230	9.3
1714	Skookum Inlet_2014	2014-07-22	203	30	7	2014	34800	Skookum Inlet	Skookum Inlet	Puget Sound	47.154376	-123.018965	3	17	26.9	14.1	18.2	17.9	5.03306666665607	4.3	150	43
1715	Chapman Cove_2014	2014-07-22	203	30	7	2014	37800	Chapman Cove	Oakland Bay	Puget Sound	47.225897	-123.044122	3	17.9	24.8	13.9	18.7	18.6	5.19919999996821	0.92	2900	23
1716	Beacon Point_2014	2014-07-23	204	30	7	2014	33900	Beacon Point	Hood Canal 4	Hood Canal	47.596614	-122.991898	3	16.9	26	15.7	17.9	16.3	5.18086666663488	2.3	1500	23
1717	Sisters Point_2014	2014-07-23	204	30	7	2014	34200	Sisters Point	Hood Canal 7	Hood Canal	47.361206	-123.024886	3	17.1	24.9	16	17.9	17.6	5.51439999997616	0.14995	1500	7.5
1718	Hamma Hamma_2014	2014-07-23	204	30	7	2014	35400	Hamma Hamma	Hood Canal 5	Hood Canal	47.54064	-123.038725	3	17.4	22.8	16.3	17.4	17.7	5.76433333330684	0.92	2400	93
1719	DeNottas Beach_2014	2014-07-23	204	30	7	2014	36900	DeNottas Beach	Hood Canal 9	Hood Canal	47.410478	-122.882841	3	18	24.3	15.7	18.2	17.7	6.01419999996821	0.14995	9300	9.3
1720	Mcdermott_2014	2014-07-23	204	30	7	2014	37800	Mcdermott	Hood Canal 8	Hood Canal	47.382715	-122.94659	3	17.6	24.6	16.2	18.8	18.7	6.18080000003179	0.14995	220002	15
1721	Brinnon_2014	2014-07-23	204	30	7	2014	39000	Brinnon	Hood Canal 3	Hood Canal	47.702148	-122.893929	3	17.4	23.7	15	17.1	17.4	6.59753333330154	0.36	930	93
1722	North North Bay_2014	2014-07-23	204	30	7	2014	41100	North North Bay	North Bay	Puget Sound	47.36455368	-122.8108555	3	16.9	26.3	15.1	18	17.6	6.09666666666667	0.14995	15	2.3
1723	Brinnon_2014	2014-07-24	205	30	7	2014	33300	Brinnon	Hood Canal 3	Hood Canal	47.702148	-122.893929	3	14.8	24.5	13.6	12.5	11.8	4.41119999998146	0.14995	9.3	1.5
1724	Quilcene Bay_2014	2014-07-24	205	30	7	2014	36000	Quilcene Bay	Quilcene Bay	Hood Canal	47.803755	-122.867664	3	20	25.6	14.4	18.5	19.6	5.49479999999205	0.14995	230	9.3
1725	Dabob Bay_2014	2014-07-24	205	30	7	2014	37800	Dabob Bay	Dabob Bay	Hood Canal	47.852251	-122.805677	3	18	17.4	15	17.2	17.6	5.9113999999894	0.92	9300	1500
1726	Brinnon_2014	2014-07-27	208	31	7	2014	36900	Brinnon	Hood Canal 3	Hood Canal	47.702148	-122.893929	3	22.7	25.9	17	21.1	17.9	3.2686000000106	0.92	150	7.5
1727	Quilcene Bay_2014	2014-07-27	208	31	7	2014	39600	Quilcene Bay	Quilcene Bay	Hood Canal	47.803755	-122.867664	3	26.1	27.9	19.3	19.9	21.9	4.35220000002119	0.14995	93	9.3
1728	Dabob Bay_2014	2014-07-27	208	31	7	2014	42300	Dabob Bay	Dabob Bay	Hood Canal	47.852251	-122.805677	3	28.4	19.8	21.8	20.8	20.7	5.01880000001854	43	1500	430
1729	Sisters Point_2014	2014-07-28	209	31	7	2014	41400	Sisters Point	Hood Canal 7	Hood Canal	47.361206	-123.024886	3	32	26	26.6	19.8	20.2	4.08239999996291	0.14995	4300	15
1730	DeNottas Beach_2014	2014-07-28	209	31	7	2014	44100	DeNottas Beach	Hood Canal 9	Hood Canal	47.410478	-122.882841	3	31	26.9	20.3	21.2	25.3	4.41540000001589	0.14995	430	9.3
1731	Mcdermott_2014	2014-07-28	209	31	7	2014	45900	Mcdermott	Hood Canal 8	Hood Canal	47.382715	-122.94659	3	31.6	21.3	21.4	23.6	24.5	4.91540000001589	0.14995	220002	230
1732	Oyster Bay_2014	2014-07-28	209	31	7	2014	47700	Oyster Bay	Totten Inlet	Puget Sound	47.121325	-123.035369	3	31.3	27.5	22.3	23.1	28.4	4.24779999997881	2.3	2300	43
1733	North North Bay_2014	2014-07-28	209	31	7	2014	48000	North North Bay	North Bay	Puget Sound	47.36455368	-122.8108555	3	29.7	28.2	21	21.4	23	4.41453333331479	0.14995	43	0.92
1734	Skookum Inlet_2014	2014-07-28	209	31	7	2014	49500	Skookum Inlet	Skookum Inlet	Puget Sound	47.154376	-123.018965	3	33	27	26.5	22.4	23.8	4.91459999998411	93	46000	9300
1735	Chapman Cove_2014	2014-07-28	209	31	7	2014	52800	Chapman Cove	Oakland Bay	Puget Sound	47.225897	-123.044122	3	33	25.8	31	25	28.8	5.08066666669316	0.92	430	23
1736	Beacon Point_2014	2014-07-29	210	31	7	2014	46200	Beacon Point	Hood Canal 4	Hood Canal	47.596614	-122.991898	3	27	25.3	26.5	20.6	20.1	4.14553333335453	0.36	2300	7.5
1737	Hamma Hamma_2014	2014-07-29	210	31	7	2014	47700	Hamma Hamma	Hood Canal 5	Hood Canal	47.54064	-123.038725	3	31.3	26.8	25.6	23.4	27.2	4.72900000002649	0.36	4300	43
1738	Union_2014	2014-07-29	210	31	7	2014	51600	Union	Hood Canal 6	Hood Canal	47.35790059	-123.0988044	3	33.2	24.7	30.6	22.8	26.3	6.06253333330154	1.5	24000	1500
1739	Elk River_2014	2014-07-30	211	31	7	2014	33600	Elk River	Grays Harbor	Coastal Bays	46.862484	-124.071591	3	19.3	24.3	16	18.7	18.8	4.71293333331744	0.14995	22	15
1740	Samish Bay - East_2014	2014-07-30	211	31	7	2014	47700	Samish Bay - East	Samish Bay	Samish Bay	48.612554	-122.443133	3	23.7	27.5	18.4	NA	27.8	4.96	0.14995	750	43
1741	Beacon Point_2014	2014-08-05	217	32	8	2014	22500	Beacon Point	Hood Canal 4	Hood Canal	47.596614	-122.991898	3	15.1	24.1	15.2	19.4	19.6	3.68279999997881	4.3	4300	9.3
1742	Hamma Hamma_2014	2014-08-05	217	32	8	2014	24300	Hamma Hamma	Hood Canal 5	Hood Canal	47.54064	-123.038725	3	16.2	24.4	13.7	19.2	17.5	4.34959999998411	0.3	430	23
1743	Samish Bay - East_2014	2014-08-05	217	32	8	2014	24300	Samish Bay - East	Samish Bay	Samish Bay	48.612554	-122.443133	3	16.8	25.6	13	NA	18.6	5.51720000002119	0.14995	93	4.3
1744	Union_2014	2014-08-05	217	32	8	2014	27600	Union	Hood Canal 6	Hood Canal	47.35790059	-123.0988044	3	15.7	25.8	13	20.4	19	5.09946666664547	4.3	9300	230
1745	Annas Bay_2014	2014-08-05	217	32	8	2014	31080	Annas Bay	Annas Bay	Hood Canal	47.35063	-123.126239	3	13.7	24.3	13.6	15.5	14.7	5.98273333330949	0.14995	9300	22
1746	Brinnon_2014	2014-08-06	218	32	8	2014	24900	Brinnon	Hood Canal 3	Hood Canal	47.702148	-122.893929	3	17.6	19.3	16.4	18.9	13.8	3.74646666665872	0.14995	43	0.92
1747	Sisters Point_2014	2014-08-06	218	32	8	2014	25500	Sisters Point	Hood Canal 7	Hood Canal	47.361206	-123.024886	3	16	24.9	15	20.3	19.7	3.99653333332804	0.14995	2400	1.1
1748	Quilcene Bay_2014	2014-08-06	218	32	8	2014	27300	Quilcene Bay	Quilcene Bay	Hood Canal	47.803755	-122.867664	3	19.4	26.8	16.7	20.7	20.8	4.74673333333598	0.74	2200	93
1749	DeNottas Beach_2014	2014-08-06	218	32	8	2014	28200	DeNottas Beach	Hood Canal 9	Hood Canal	47.410478	-122.882841	3	18.7	25.3	15.3	21.4	20.5	4.57973333332274	0.14995	1500	2.3
1750	Dabob Bay_2014	2014-08-06	218	32	8	2014	29400	Dabob Bay	Dabob Bay	Hood Canal	47.852251	-122.805677	3	18.4	20.3	17	19.3	18.1	5.24666666666667	0.92	2300	230
1751	Mcdermott_2014	2014-08-06	218	32	8	2014	29700	Mcdermott	Hood Canal 8	Hood Canal	47.382715	-122.94659	3	18	24.9	15.4	21.6	21	4.91299999998675	0.14995	1500	2.3
1752	North North Bay_2014	2014-08-06	218	32	8	2014	32100	North North Bay	North Bay	Puget Sound	47.36455368	-122.8108555	3	19	27.1	15.4	20.4	19.8	4.57886666668786	0.14995	93	1.5
1753	Chapman Cove_2014	2014-08-07	219	32	8	2014	33000	Chapman Cove	Oakland Bay	Puget Sound	47.225897	-123.044122	3	19	26.7	14.6	20.2	20.2	3.39186666667461	0.92	930	75
1754	Skookum Inlet_2014	2014-08-07	219	32	8	2014	36900	Skookum Inlet	Skookum Inlet	Puget Sound	47.154376	-123.018965	3	19	28.1	15	19.2	19.6	5.22580000003179	0.74	430	43
1755	Oyster Bay_2014	2014-08-07	219	32	8	2014	38460	Oyster Bay	Totten Inlet	Puget Sound	47.121325	-123.035369	3	21.5	28.5	16	19.7	21.4	5.49233333335982	0.36	430	7.5
1756	Oyster Bay_2014	2014-08-07	219	32	8	2014	38700	Oyster Bay	Totten Inlet	Puget Sound	47.121325	-123.035369	3	21.5	28.5	16	19.7	21.4	5.55900000002649	0.92	230	2.3
1757	Brinnon_2014	2014-08-10	222	33	8	2014	37200	Brinnon	Hood Canal 3	Hood Canal	47.702148	-122.893929	3	25.4	4.2	18.4	17.5	17.5	4.16733333335982	0.74	930	9.3
1758	Quilcene Bay_2014	2014-08-10	222	33	8	2014	39600	Quilcene Bay	Quilcene Bay	Hood Canal	47.803755	-122.867664	3	24.3	28.1	19	21.4	24.4	5.16760000003709	0.3	930	93
1759	Dabob Bay_2014	2014-08-10	222	33	8	2014	41400	Dabob Bay	Dabob Bay	Hood Canal	47.852251	-122.805677	3	29	13.7	21.7	21.4	24.4	5.50080000003179	2.3	15000	43
1760	Oyster Bay_2014	2014-08-10	222	33	8	2014	48600	Oyster Bay	Totten Inlet	Puget Sound	47.121325	-123.035369	3	30	28.7	22	28.4	31.6	6.08299999998675	1.5	1200	23
1761	Oyster Bay_2014	2014-08-10	222	33	8	2014	48600	Oyster Bay	Totten Inlet	Puget Sound	47.121325	-123.035369	3	30	28.7	22	28.4	31.6	6.08299999998675	230	230	230
1762	Sisters Point_2014	2014-08-11	223	33	8	2014	0	Sisters Point	Hood Canal 7	Hood Canal	47.361206	-123.024886	3	22.4	NA	18.2	20.6	20.4	0	0.14995	9300	2.3
1763	DeNottas Beach_2014	2014-08-11	223	33	8	2014	42120	DeNottas Beach	Hood Canal 9	Hood Canal	47.410478	-122.882841	3	28.9	NA	25.4	NA	27.6	4.59739999996291	0.14995	930	9.3
1764	Mcdermott_2014	2014-08-11	223	33	8	2014	45300	Mcdermott	Hood Canal 8	Hood Canal	47.382715	-122.94659	3	30	NA	21.9	23.3	23	5.39733333335982	0.14995	4300	3.8
1765	Chapman Cove_2014	2014-08-11	223	33	8	2014	46500	Chapman Cove	Oakland Bay	Puget Sound	47.225897	-123.044122	3	25.7	27.7	26	23.7	26.8	4.14606666664282	0.14995	430	43
1766	North North Bay_2014	2014-08-11	223	33	8	2014	47700	North North Bay	North Bay	Puget Sound	47.36455368	-122.8108555	3	29	NA	27	19.7	26.3	5.0631999999947	0.14995	930	12
1767	Skookum Inlet_2014	2014-08-11	223	33	8	2014	49200	Skookum Inlet	Skookum Inlet	Puget Sound	47.154376	-123.018965	3	32.6	28.5	30	22.1	24.9	5.56326666666402	2.3	9300	430
1768	Oyster Bay_2014	2014-08-11	223	33	8	2014	52200	Oyster Bay	Totten Inlet	Puget Sound	47.121325	-123.035369	3	32.6	28.5	24	25.6	28.5	6.22979999999205	2.3	930	4.3
1769	Oyster Bay_2014	2014-08-11	223	33	8	2014	52200	Oyster Bay	Totten Inlet	Puget Sound	47.121325	-123.035369	3	32.6	28.5	24	25.6	28.5	6.22979999999205	7.5	2300	93
1770	Beacon Point_2014	2014-08-12	224	33	8	2014	41700	Beacon Point	Hood Canal 4	Hood Canal	47.596614	-122.991898	3	19	27.2	17.6	19.9	19.5	3.54413333336512	0.92	2300	23
1771	Hamma Hamma_2014	2014-08-12	224	33	8	2014	43200	Hamma Hamma	Hood Canal 5	Hood Canal	47.54064	-123.038725	3	20.4	26.6	17.6	20.7	20.8	4.21099999997351	3	430	23
1772	Union_2014	2014-08-12	224	33	8	2014	46800	Union	Hood Canal 6	Hood Canal	47.35790059	-123.0988044	3	24.5	26.5	19	21	22.1	5.29439999997616	0.92	4300	43
1773	Oyster Bay_2014	2014-08-12	224	33	8	2014	51000	Oyster Bay	Totten Inlet	Puget Sound	47.121325	-123.035369	3	25.8	28.8	19.1	22	24.9	5.04326666666402	0.36	380	9.3
1774	Oyster Bay_2014	2014-08-12	224	33	8	2014	51000	Oyster Bay	Totten Inlet	Puget Sound	47.121325	-123.035369	3	25.8	28.8	19.1	22.6	24.9	5.04326666666402	0.92	750	43
1775	Samish Bay - East_2014	2014-08-13	225	33	8	2014	47400	Samish Bay - East	Samish Bay	Samish Bay	48.612554	-122.443133	3	20.4	25.8	17.2	NA	20.3	5.27506666666932	0.14995	43	0.92
1776	Elk River_2014	2014-08-14	226	33	8	2014	34200	Elk River	Grays Harbor	Coastal Bays	46.862484	-124.071591	3	22	28	18	16.5	17.4	4.675	0.14995	4.3	4.3
1777	Bay Center_2014	2014-08-14	226	33	8	2014	36000	Bay Center	Bay Center	Coastal Bays	46.648013	-123.954853	3	NA	NA	18.5	NA	NA	4.50779999997881	0.14995	2	1.4
1778	Beacon Point_2014	2014-08-19	231	34	8	2014	23100	Beacon Point	Hood Canal 4	Hood Canal	47.596614	-122.991898	3	16	25.6	16.4	20.5	19.5	3.99766666664018	0.14995	750	0.36
1779	Seabeck Bay_2014	2014-08-19	231	34	8	2014	24000	Seabeck Bay	Hood Canal 2	Hood Canal	47.646358	-122.826156	3	15.6	27	15	NA	15	4.33106666664283	0.14995	43	2.3
1780	Hamma Hamma_2014	2014-08-19	231	34	8	2014	24300	Hamma Hamma	Hood Canal 5	Hood Canal	47.54064	-123.038725	3	17.7	24.3	17.4	19.5	20.5	4.49779999997881	0.14995	4300	2.3
1781	Oyster Bay_2014	2014-08-19	231	34	8	2014	26400	Oyster Bay	Totten Inlet	Puget Sound	47.121325	-123.035369	3	17.2	28.8	15.2	18.5	18.4	3.66333333333333	0.36	23	2.3
1782	Union_2014	2014-08-19	231	34	8	2014	27900	Union	Hood Canal 6	Hood Canal	47.35790059	-123.0988044	3	17	21.4	15.8	20.4	19.3	5.41439999997616	0.92	430	22
1783	Skookum Inlet_2014	2014-08-19	231	34	8	2014	29400	Skookum Inlet	Skookum Inlet	Puget Sound	47.154376	-123.018965	3	19.5	28.2	16	20.2	19.9	4.66346666667197	0.92	230	43
1784	Chapman Cove_2014	2014-08-19	231	34	8	2014	32400	Chapman Cove	Oakland Bay	Puget Sound	47.225897	-123.044122	3	11.4	23.8	15.4	19.7	19.7	4.82959999998411	0.14995	150	9.3
1785	Sisters Point_2014	2014-08-20	232	34	8	2014	27600	Sisters Point	Hood Canal 7	Hood Canal	47.361206	-123.024886	3	15	25.1	13.4	19.2	19.1	4.56126666665077	0.14995	2400	0.36
1786	Samish Bay - East_2014	2014-08-20	232	34	8	2014	28500	Samish Bay - East	Samish Bay	Samish Bay	48.612554	-122.443133	3	15.4	25	14.4	NA	18.4	6.06226666662428	0.14995	43	4.3
1787	DeNottas Beach_2014	2014-08-20	232	34	8	2014	29700	DeNottas Beach	Hood Canal 9	Hood Canal	47.410478	-122.882841	3	16.7	25.8	15.7	20.8	20.3	4.97779999997881	0.3	750	0.74
1788	Mcdermott_2014	2014-08-20	232	34	8	2014	30900	Mcdermott	Hood Canal 8	Hood Canal	47.382715	-122.94659	3	16.4	25.4	13.8	21	20.7	5.22773333330949	0.14995	930	4.3
1789	Pickering Passage_2014	2014-08-20	232	34	8	2014	32400	Pickering Passage	Pickering Passage	Puget Sound	47.25574	-122.928525	3	16.8	35	17	16	16.4	4.72700000001325	0.14995	23	0.36
1790	North North Bay_2014	2014-08-20	232	34	8	2014	33000	North North Bay	North Bay	Puget Sound	47.36455368	-122.8108555	3	17	28.13	14.3	19.2	19	4.81026666667726	0.14995	220	0.14995
1791	Brinnon_2014	2014-08-21	233	34	8	2014	30000	Brinnon	Hood Canal 3	Hood Canal	47.702148	-122.893929	3	15.6	27.8	13	17.6	13.8	4.29133333332009	0.14995	93	43
1792	Quilcene Bay_2014	2014-08-21	233	34	8	2014	32100	Quilcene Bay	Quilcene Bay	Hood Canal	47.803755	-122.867664	3	16	21.8	13.7	18.9	17.6	5.29166666666667	0.14995	930	43
1793	Dabob Bay_2014	2014-08-21	233	34	8	2014	34200	Dabob Bay	Dabob Bay	Hood Canal	47.852251	-122.805677	3	16.1	19.3	13	18.8	17	5.7081999999947	0.3	120	15
1794	Beacon Point_2014	2014-08-24	236	35	8	2014	36900	Beacon Point	Hood Canal 4	Hood Canal	47.596614	-122.991898	3	18	24.8	14.7	19.2	18.6	3.81520000000795	1.5	220	4.3
1795	Hamma Hamma_2014	2014-08-24	236	35	8	2014	38100	Hamma Hamma	Hood Canal 5	Hood Canal	47.54064	-123.038725	3	18.6	22.2	15.7	19.2	19.5	4.31533333334658	0.14995	430	1.5
1796	Oyster Bay_2014	2014-08-24	236	35	8	2014	40200	Oyster Bay	Totten Inlet	Puget Sound	47.121325	-123.035369	3	18.8	28.7	15.7	18.7	18.9	3.56426666670375	0.74	23	4.3
1797	Union_2014	2014-08-24	236	35	8	2014	41400	Union	Hood Canal 6	Hood Canal	47.35790059	-123.0988044	3	20.7	24.2	17	19.6	19.9	5.39880000001854	0.14995	930	4.3
1798	Skookum Inlet_2014	2014-08-24	236	35	8	2014	42600	Skookum Inlet	Skookum Inlet	Puget Sound	47.154376	-123.018965	3	21	28.5	15.2	18.6	19.6	4.39773333330949	0.36	93	23
1799	Chapman Cove_2014	2014-08-24	236	35	8	2014	45600	Chapman Cove	Oakland Bay	Puget Sound	47.225897	-123.044122	3	25.8	26.5	17.5	21.3	22.4	4.56386666668786	0.14995	230	4.3
1800	Sisters Point_2014	2014-08-25	237	35	8	2014	38700	Sisters Point	Hood Canal 7	Hood Canal	47.361206	-123.024886	3	23.2	24.1	18.1	20.3	20.2	3.87900000002649	0.14995	430	2.3
1801	DeNottas Beach_2014	2014-08-25	237	35	8	2014	40500	DeNottas Beach	Hood Canal 9	Hood Canal	47.410478	-122.882841	3	23.8	26.1	19	23.4	23.3	3.96200000001325	0.14995	930	0.72
1802	Samish Bay - East_2014	2014-08-25	237	35	8	2014	40500	Samish Bay - East	Samish Bay	Samish Bay	48.612554	-122.443133	3	24	26.8	20	NA	24	5.2963999999894	0.14995	75	1.5
1803	Mcdermott_2014	2014-08-25	237	35	8	2014	42000	Mcdermott	Hood Canal 8	Hood Canal	47.382715	-122.94659	3	32.3	24.3	19.5	21.9	23.1	4.37866666667991	0.14995	430	1.5
1804	North North Bay_2014	2014-08-25	237	35	8	2014	44100	North North Bay	North Bay	Puget Sound	47.36455368	-122.8108555	3	26.7	27.5	20	21.8	22.8	3.96119999998146	0.14995	75	9.3
1805	Brinnon_2014	2014-08-26	238	35	8	2014	41100	Brinnon	Hood Canal 3	Hood Canal	47.702148	-122.893929	3	25	25.4	24	21.3	21.4	3.35886666668786	0.14995	23	2.1
1806	Quilcene Bay_2014	2014-08-26	238	35	8	2014	43200	Quilcene Bay	Quilcene Bay	Hood Canal	47.803755	-122.867664	3	27	26.7	24.6	21.6	24.5	4.19239999996291	0.14995	430	23
1807	Dabob Bay_2014	2014-08-26	238	35	8	2014	45000	Dabob Bay	Dabob Bay	Hood Canal	47.852251	-122.805677	3	31.9	8.3	24.9	21.1	24.8	4.52559999995761	0.36	43	23
1808	Elk River_2014	2014-08-27	239	35	8	2014	29700	Elk River	Grays Harbor	Coastal Bays	46.862484	-124.071591	3	15.7	26.6	15.1	19.1	17.2	4.50979999999205	0.36	2.3	2.3
1809	Oyster Bay_2014	2014-09-02	245	36	9	2014	19200	Oyster Bay	Totten Inlet	Puget Sound	47.121325	-123.035369	3	15.6	NA	NA	NA	NA	2.97913333336512	0.14995	93	0.14995
1810	Skookum Inlet_2014	2014-09-02	245	36	9	2014	21300	Skookum Inlet	Skookum Inlet	Puget Sound	47.154376	-123.018965	3	16.6	27.8	15	18.4	18	3.81266666664018	0.14995	23	4.3
1811	Chapman Cove_2014	2014-09-02	245	36	9	2014	24600	Chapman Cove	Oakland Bay	Puget Sound	47.225897	-123.044122	3	17.2	26.7	15.2	18.9	18.3	3.89533333334658	0.14995	43	4.3
1812	Sisters Point_2014	2014-09-03	246	36	9	2014	19800	Sisters Point	Hood Canal 7	Hood Canal	47.361206	-123.024886	3	11.6	27.2	15	15.7	14.7	3.62700000001325	0.14995	430	0.61
1813	Beacon Point_2014	2014-09-03	246	36	9	2014	21000	Beacon Point	Hood Canal 4	Hood Canal	47.596614	-122.991898	3	13	26.9	14	16	16	3.96033333334658	0.14995	750	1.5
1814	Hamma Hamma_2014	2014-09-03	246	36	9	2014	22500	Hamma Hamma	Hood Canal 5	Hood Canal	47.54064	-123.038725	3	12	27.3	11	14.6	14.2	4.62720000002119	0.14995	9.3	0.74
1815	DeNottas Beach_2014	2014-09-03	246	36	9	2014	23400	DeNottas Beach	Hood Canal 9	Hood Canal	47.410478	-122.882841	3	14	25.9	15.7	18.1	16	4.62700000001325	0.14995	75	0.14995
1816	Mcdermott_2014	2014-09-03	246	36	9	2014	25500	Mcdermott	Hood Canal 8	Hood Canal	47.382715	-122.94659	3	13.5	25.5	13	17	15.7	5.12693333334393	0.14995	380	0.36
1817	Union_2014	2014-09-03	246	36	9	2014	25800	Union	Hood Canal 6	Hood Canal	47.35790059	-123.0988044	3	10.7	27.4	12.4	14.7	14.2	5.29366666667991	0.36	150	4.3
1818	North North Bay_2014	2014-09-03	246	36	9	2014	27600	North North Bay	North Bay	Puget Sound	47.36455368	-122.8108555	3	14.9	28.7	13.3	17.4	15.5	4.62606666664283	0.14995	23	0.36
1819	Brinnon_2014	2014-09-04	247	36	9	2014	24000	Brinnon	Hood Canal 3	Hood Canal	47.702148	-122.893929	3	11.6	26.1	10.4	15.5	9.9	3.94046666668521	0.14995	43	0.36
1820	Quilcene Bay_2014	2014-09-04	247	36	9	2014	26100	Quilcene Bay	Quilcene Bay	Hood Canal	47.803755	-122.867664	3	9.6	27	10	16.4	13.8	4.85739999996291	0.14995	930	43
1821	Dabob Bay_2014	2014-09-04	247	36	9	2014	27900	Dabob Bay	Dabob Bay	Hood Canal	47.852251	-122.805677	3	10	15.6	9	14.2	12.7	5.19059999995761	0.74	430	4.3
1822	Samish Bay - East_2014	2014-09-04	247	36	9	2014	30600	Samish Bay - East	Samish Bay	Samish Bay	48.612554	-122.443133	3	11	NA	12	13	12	7.1081999999947	0.14995	23	0.74
1823	Sisters Point_2014	2014-09-08	251	37	9	2014	35400	Sisters Point	Hood Canal 7	Hood Canal	47.361206	-123.024886	3	15.8	25.5	17	15.7	15.6	3.61093333337042	0.74	23	1.5
1824	DeNottas Beach_2014	2014-09-08	251	37	9	2014	38400	DeNottas Beach	Hood Canal 9	Hood Canal	47.410478	-122.882841	3	17.4	26	16	18.5	17.8	4.19406666662958	0.14995	23	0.14995
1825	Beacon Point_2014	2014-09-08	251	37	9	2014	39600	Beacon Point	Hood Canal 4	Hood Canal	47.596614	-122.991898	3	17.6	12	15	17	16	4.44400000002649	0.92	230	0.92
1826	Mcdermott_2014	2014-09-08	251	37	9	2014	40200	Mcdermott	Hood Canal 8	Hood Canal	47.382715	-122.94659	3	17.5	25.8	18	18.2	18.1	4.61066666669316	0.14995	75	0.14995
1827	Hamma Hamma_2014	2014-09-08	251	37	9	2014	41400	Hamma Hamma	Hood Canal 5	Hood Canal	47.54064	-123.038725	3	16.5	26	15.5	16.5	17	5.19419999996821	0.14995	220	0.14995
1828	North North Bay_2014	2014-09-08	251	37	9	2014	42900	North North Bay	North Bay	Puget Sound	47.36455368	-122.8108555	3	17.4	28.5	16.4	17.8	17.9	4.44326666666402	0.14995	7.5	0.36
1829	Union_2014	2014-09-08	251	37	9	2014	44100	Union	Hood Canal 6	Hood Canal	47.35790059	-123.0988044	3	21	24	16.1	17.2	18.2	6.02760000003709	0.36	1600	2.3
1830	Oyster Bay_2014	2014-09-09	252	37	9	2014	42900	Oyster Bay	Totten Inlet	Puget Sound	47.121325	-123.035369	3	22.6	29.1	21	19	20	3.42326666666402	0.14995	23	2.3
1831	Skookum Inlet_2014	2014-09-09	252	37	9	2014	45600	Skookum Inlet	Skookum Inlet	Puget Sound	47.154376	-123.018965	3	25.7	NA	19.9	18.7	22.5	4.34006666666932	0.3	230	4.3
1832	Chapman Cove_2014	2014-09-09	252	37	9	2014	49200	Chapman Cove	Oakland Bay	Puget Sound	47.225897	-123.044122	3	27.6	26.4	21	21.6	23.7	0	0.14995	93	0.92
1833	Brinnon_2014	2014-09-10	253	37	9	2014	40800	Brinnon	Hood Canal 3	Hood Canal	47.702148	-122.893929	3	21.6	24.1	15	15.6	17.6	0	0.14995	2.3	0.36
1834	Samish Bay - East_2014	2014-09-10	253	37	9	2014	42000	Samish Bay - East	Samish Bay	Samish Bay	48.612554	-122.443133	3	19.7	28.7	17.6	NA	19.6	0	0.14995	4.3	0.14995
1835	Quilcene Bay_2014	2014-09-10	253	37	9	2014	43200	Quilcene Bay	Quilcene Bay	Hood Canal	47.803755	-122.867664	3	24.6	28.1	23.5	18.8	21.7	0	0.14995	43	2.3
1836	Dabob Bay_2014	2014-09-10	253	37	9	2014	46800	Dabob Bay	Dabob Bay	Hood Canal	47.852251	-122.805677	3	23.9	11.4	21	NA	24.4	0	0.14995	38	9.3
1837	Hood Canal 5_2015	2015-06-02	153	22	6	2015	43200	Hood Canal 5	Hood Canal 5	Hood Canal	47.54064	-123.038725	3	17.1	3.5	15	NA	17.6	5.82200000001325	0.14995	2.3	0.14995
1838	Hood Canal 4_2015	2015-06-02	153	22	6	2015	45000	Hood Canal 4	Hood Canal 4	Hood Canal	47.596614	-122.991898	3	17.8	30	14.7	19	18.4	6.2386000000106	0.14995	0.36	0.14995
1839	Hood Canal 6_2015	2015-06-03	154	22	6	2015	43200	Hood Canal 6	Hood Canal 6	Hood Canal	47.353041	-123.074628	3	22	3.5	16.9	15.6	15.7	5.38580000003179	0.14995	2.3	0.36
1840	Hood Canal 9_2015	2015-06-03	154	22	6	2015	47700	Hood Canal 9	Hood Canal 9	Hood Canal	47.410478	-122.882841	3	22	3	13.5	19	21	6.46900000002649	0.14995	15	0.92
1841	Hood Canal 7_2015	2015-06-03	154	22	6	2015	49500	Hood Canal 7	Hood Canal 7	Hood Canal	47.361206	-123.024886	3	25.6	3.5	18.6	19	19.4	6.88559999995761	0.14995	4.3	0.14995
1842	Hood Canal 6_2015	2015-06-15	166	24	6	2015	38400	Hood Canal 6	Hood Canal 6	Hood Canal	47.353041	-123.074628	3	24.7	25	21.6	17.9	20.6	5.40666666666667	0.14995	2300	150
1843	Hood Canal 9_2015	2015-06-15	166	24	6	2015	42780	Hood Canal 9	Hood Canal 9	Hood Canal	47.410478	-122.882841	3	31	30	24.6	22.8	26.6	6.53993333333068	0.14995	4300	360
1844	Hood Canal 7_2015	2015-06-15	166	24	6	2015	46200	Hood Canal 7	Hood Canal 7	Hood Canal	47.361206	-123.024886	3	34.1	30	22.7	20.1	22	7.32313333332539	0.14995	9300	230
1845	North Bay_2015	2015-06-15	166	24	6	2015	49500	North Bay	North Bay	Puget Sound	47.36424372	-122.8119307	3	30.5	25	18	24.1	28.4	7.15559999995761	0.92	230	43
1846	Hood Canal 5_2015	2015-06-16	167	24	6	2015	39600	Hood Canal 5	Hood Canal 5	Hood Canal	47.54064	-123.038725	3	18.7	25	15	17	19.9	5.0536000000106	0.14995	93	23
1847	Hood Canal 4_2015	2015-06-16	167	24	6	2015	41400	Hood Canal 4	Hood Canal 4	Hood Canal	47.596614	-122.991898	3	17	30	14.6	16	18.5	5.47020000000795	0.14995	36	4.3
1848	Hood Canal 3_2015	2015-06-16	167	24	6	2015	42600	Hood Canal 3	Hood Canal 3	Hood Canal	47.702148	-122.893929	3	17.7	35	14.1	NA	19	5.88693333334393	0.14995	7.5	0.36
1849	Quilcene Bay_2015	2015-06-16	167	24	6	2015	45900	Quilcene Bay	Quilcene Bay	Hood Canal	47.803755	-122.867664	3	21	30	15.8	19.4	21.3	7.05380000001854	1.5	430	43
1850	Dabob Bay_2015	2015-06-16	167	24	6	2015	46200	Dabob Bay	Dabob Bay	Hood Canal	47.852251	-122.805677	3	24.7	15	17	22	25	6.97033333334658	2.3	43	23
1851	Totten Inlet_2015	2015-06-17	168	24	6	2015	42300	Totten Inlet	Totten Inlet	Puget Sound	47.121325	-123.035369	3	25	NA	18.4	20	20.7	3.78279999997881	23	43	23
1852	Skookum Inlet_2015	2015-06-17	168	24	6	2015	45180	Skookum Inlet	Skookum Inlet	Puget Sound	47.154376	-123.018965	3	27.2	32	19.6	19.3	21.6	4.66619999998146	4.3	430	230
1853	Hammersley Inlet_2015	2015-06-17	168	24	6	2015	47100	Hammersley Inlet	Hammersley Inlet	Puget Sound	47.20861	-123.032519	3	28.6	30	20	18.6	21.6	4.44893333329095	2.3	230	4.3
1854	Oakland Bay_2015	2015-06-17	168	23	6	2015	49620	Oakland Bay	Oakland Bay	Puget Sound	47.225897	-123.044122	3	32.1	30	22	21	24.6	5.14893333329095	0.14995	220	9.3
1855	Skookum Inlet_2015	2015-06-21	172	25	6	2015	52500	Skookum Inlet	Skookum Inlet	Puget Sound	47.154376	-123.018965	3	27.8	28.3	23	27.8	22.7	3.20333333333333	9.3	430	43
1856	Totten Inlet_2015	2015-06-21	172	25	6	2015	54600	Totten Inlet	Totten Inlet	Puget Sound	47.121325	-123.035369	3	28.7	29.1	24.9	22	24.7	3.70326666666402	43	930	43
1857	Hammersley Inlet_2015	2015-06-21	172	25	6	2015	56700	Hammersley Inlet	Hammersley Inlet	Puget Sound	47.20861	-123.032519	3	28	28.6	27.3	20.2	23.6	3.61939999997616	9.3	230	9.3
1858	North Bay_2015	2015-06-21	172	25	6	2015	60000	North Bay	North Bay	Puget Sound	47.36424372	-122.8119307	3	29.5	28.7	25	22.7	25.7	5.37006666666932	0.14995	43	4.3
1859	Oakland Bay_2015	2015-06-21	172	24	6	2015	62700	Oakland Bay	Oakland Bay	Puget Sound	47.225897	-123.044122	3	26	27.8	24.8	23.6	24.7	5.20266666664018	0.14995	29000	43
1860	Hood Canal 5_2015	2015-06-22	173	25	6	2015	16140	Hood Canal 5	Hood Canal 5	Hood Canal	47.54064	-123.038725	3	25.2	28.1	21.7	22.9	27.8	0	0.14995	1600	15
1861	Hood Canal 6_2015	2015-06-22	173	25	6	2015	51960	Hood Canal 6	Hood Canal 6	Hood Canal	47.353041	-123.074628	3	22	26.8	22.2	20.8	21.6	2.45033333334658	0.14995	29000	230
1862	Dabob Bay_2015	2015-06-22	173	25	6	2015	53040	Dabob Bay	Dabob Bay	Hood Canal	47.852251	-122.805677	3	26.3	28.1	23	20	25.4	3.16733333335982	4.3	430	15
1863	Hood Canal 9_2015	2015-06-22	173	25	6	2015	54240	Hood Canal 9	Hood Canal 9	Hood Canal	47.410478	-122.882841	3	29	26.2	22.7	23.6	25.7	3.33386666668786	0.14995	2200	38
1864	Samish Bay_2015	2015-06-22	173	25	6	2015	54660	Samish Bay	Samish Bay	Samish Bay	48.612554	-122.443133	3	24.4	28.5	23	NA	22.5	5.28533333334658	0.92	150	93
1865	Hood Canal 7_2015	2015-06-22	173	25	6	2015	55800	Hood Canal 7	Hood Canal 7	Hood Canal	47.361206	-123.024886	3	23	26.8	24	20.5	21.3	3.51700000001325	0.14995	430	9.3
1866	Hood Canal 4_2015	2015-06-22	173	25	6	2015	57480	Hood Canal 4	Hood Canal 4	Hood Canal	47.596614	-122.991898	3	26.3	28.6	24.7	20.8	21	4.31726666662428	0.36	430	9.3
1867	Pickering Passage_2015	2015-06-22	173	25	6	2015	60000	Pickering Passage	Pickering Passage	Puget Sound	47.25574	-122.928525	3	21.5	29.4	26.5	17.4	21.6	3.84966666665342	0.14995	16000	230
1868	Hood Canal 9_2015	2015-06-23	174	25	6	2015	54900	Hood Canal 9	Hood Canal 9	Hood Canal	47.410478	-122.882841	3	24.6	25.9	25.1	23.9	26	0	0.14995	2900	7.5
1869	Oakland Bay_2015	2015-06-23	174	25	6	2015	58800	Oakland Bay	Oakland Bay	Puget Sound	47.225897	-123.044122	3	27.2	28.3	20.8	23.4	25.7	0	0.14995	75	0.92
1870	Hood Canal 5_2015	2015-06-29	180	26	6	2015	32700	Hood Canal 5	Hood Canal 5	Hood Canal	47.54064	-123.038725	3	23	28	19.2	21.9	23	4.38853333334128	0.14995	2400	4.3
1871	Hood Canal 4_2015	2015-06-29	180	26	6	2015	35940	Hood Canal 4	Hood Canal 4	Hood Canal	47.596614	-122.991898	3	23.4	28	21.7	22	19.9	5.20513333333863	0.14995	2300	43
1872	Hood Canal 3_2015	2015-06-29	180	26	6	2015	37500	Hood Canal 3	Hood Canal 3	Hood Canal	47.702148	-122.893929	3	27.9	28.1	23.8	23.4	25.5	5.72186666667461	0.14995	150	2.3
1873	Quilcene Bay_2015	2015-06-29	180	26	6	2015	38100	Quilcene Bay	Quilcene Bay	Hood Canal	47.803755	-122.867664	3	30.9	28.5	23.9	23.3	27.6	6.13873333334923	4.3	930	23
1874	Dabob Bay_2015	2015-06-29	180	26	6	2015	41700	Dabob Bay	Dabob Bay	Hood Canal	47.852251	-122.805677	3	29.4	28.8	24.4	21.1	27.7	6.97193333334393	15	430	230
1875	Hood Canal 6_2015	2015-06-30	181	26	6	2015	34200	Hood Canal 6	Hood Canal 6	Hood Canal	47.353041	-123.074628	3	19.7	26.8	21	21.1	20.5	4.36900000002649	0.14995	930	75
1876	Hood Canal 9_2015	2015-06-30	181	26	6	2015	36900	Hood Canal 9	Hood Canal 9	Hood Canal	47.410478	-122.882841	3	23.6	26.7	20.3	22.8	23.2	5.03559999995761	0.14995	1500	9.3
1877	Hood Canal 7_2015	2015-06-30	181	26	6	2015	40200	Hood Canal 7	Hood Canal 7	Hood Canal	47.361206	-123.024886	3	27.6	26.7	21.5	22.4	22.5	5.78546666668521	0.14995	24000	1500
1878	Oakland Bay_2015	2015-06-30	181	26	6	2015	42600	Oakland Bay	Oakland Bay	Puget Sound	47.225897	-123.044122	3	18.8	29	18.8	22	25	4.61733333335982	0.14995	230	9.3
1879	North Bay_2015	2015-06-30	181	26	6	2015	43200	North Bay	North Bay	Puget Sound	47.36424372	-122.8119307	3	28	29.3	22	21.5	23	5.53459999998411	9.3	930	75
1880	Pickering Passage_2015	2015-07-01	182	26	7	2015	40500	Pickering Passage	Pickering Passage	Puget Sound	47.25574	-122.928525	3	33	29.4	25.7	17.6	18	4.265	0.14995	23	23
1881	Skookum Inlet_2015	2015-07-01	182	26	7	2015	40500	Skookum Inlet	Skookum Inlet	Puget Sound	47.154376	-123.018965	3	29.6	29.5	25.1	20.6	21.8	4.18159999999735	4.3	12000	750
1882	Totten Inlet_2015	2015-07-01	182	26	7	2015	42900	Totten Inlet	Totten Inlet	Puget Sound	47.121325	-123.035369	3	28.1	29.4	23.9	22.9	23.7	4.76486666666137	23	430	93
1883	Hammersley Inlet_2015	2015-07-01	182	26	7	2015	43320	Hammersley Inlet	Hammersley Inlet	Puget Sound	47.20861	-123.032519	3	23	28.9	30	20.3	22	4.21433333330684	0.14995	43	23
1884	Samish Bay_2015	2015-07-01	182	26	7	2015	48600	Samish Bay	Samish Bay	Samish Bay	48.612554	-122.443133	3	23.9	NA	24	NA	28.5	0	0.14995	230	93
1885	Pickering Passage_2015	2015-07-05	186	27	7	2015	50400	Pickering Passage	Pickering Passage	Puget Sound	47.25574	-122.928525	3	35.7	29.4	35	18.9	20	3.85239999996291	210	46000	2300
1886	Skookum Inlet_2015	2015-07-05	186	27	7	2015	53700	Skookum Inlet	Skookum Inlet	Puget Sound	47.154376	-123.018965	3	31.8	29.2	32	23.5	25	4.76906666662958	NA	NA	NA
1887	Hood Canal 5_2015	2015-07-06	187	27	7	2015	51600	Hood Canal 5	Hood Canal 5	Hood Canal	47.54064	-123.038725	3	29.2	25.9	22	27.3	26.1	4.33333333333333	0.36	4300	43
1888	Dabob Bay_2015	2015-07-06	187	27	7	2015	51900	Dabob Bay	Dabob Bay	Hood Canal	47.852251	-122.805677	3	31	28.2	29.2	25.1	30.8	4.50006666666932	43	430	430
1889	Quilcene Bay_2015	2015-07-06	187	27	7	2015	54000	Quilcene Bay	Quilcene Bay	Hood Canal	47.803755	-122.867664	3	35.7	29.4	30.8	25	30.7	5.25020000000795	9.3	9300	230
1890	Hood Canal 4_2015	2015-07-06	187	27	7	2015	54900	Hood Canal 4	Hood Canal 4	Hood Canal	47.596614	-122.991898	3	32.2	28.5	25.5	21.1	20.3	5.16659999999735	0.36	24000	930
1891	Hood Canal 3_2015	2015-07-06	187	27	7	2015	56400	Hood Canal 3	Hood Canal 3	Hood Canal	47.702148	-122.893929	3	32.4	28.5	30	25.4	25.8	5.66666666666667	4.3	2300	23
1892	Hood Canal 6_2015	2015-07-06	187	27	7	2015	58500	Hood Canal 6	Hood Canal 6	Hood Canal	47.353041	-123.074628	3	32.7	26.7	27.6	24	24.4	6.33340000000265	0.14995	46000	2300
1893	Oakland Bay_2015	2015-07-06	187	27	7	2015	58500	Oakland Bay	Oakland Bay	Puget Sound	47.225897	-123.044122	3	27	NA	21	24.1	25.3	4.24840000000265	9.3	7500	93
1894	Samish Bay_2015	2015-07-07	188	27	7	2015	52200	Samish Bay	Samish Bay	Samish Bay	48.612554	-122.443133	3	26	31	21.5	24.1	27.1	4.39739999996291	0.14995	93	43
1895	Hood Canal 7_2015	2015-07-07	188	27	7	2015	53700	Hood Canal 7	Hood Canal 7	Hood Canal	47.361206	-123.024886	3	27.5	27.1	25	22.9	23.5	3.14606666664282	0.14995	24000	1200
1896	Hood Canal 9_2015	2015-07-07	188	27	7	2015	57300	Hood Canal 9	Hood Canal 9	Hood Canal	47.410478	-122.882841	3	30.6	26.4	28.5	27.5	29.7	4.31286666664812	0.14995	7500	23
1897	Totten Inlet_2015	2015-07-07	188	27	7	2015	58500	Totten Inlet	Totten Inlet	Puget Sound	47.121325	-123.035369	3	26.6	30.1	30.1	23	27.7	3.39520000000795	430	24000	1500
1898	North Bay_2015	2015-07-07	188	27	7	2015	59400	North Bay	North Bay	Puget Sound	47.36424372	-122.8119307	3	27.4	29.4	26	23.9	27.2	3.81200000001325	43	15000	430
1899	Skookum Inlet_2015	2015-07-07	188	27	7	2015	60600	Skookum Inlet	Skookum Inlet	Puget Sound	47.154376	-123.018965	3	24	29.3	21.9	20.7	20.5	4.06193333334393	93	2300	230
1900	Hammersley Inlet_2015	2015-07-07	188	27	7	2015	63600	Hammersley Inlet	Hammersley Inlet	Puget Sound	47.20861	-123.032519	3	29.5	29.8	26.8	22.1	25.3	4.31146666665872	43	220002	46000
1901	Bay Center_2015	2015-07-08	189	27	7	2015	4380	Bay Center	Bay Center	Coastal Bays	46.648013	-123.954853	3	22	31.4	17.5	19.2	21.3	4.18866666667991	0.36	4.3	4.3
1902	Grays Harbor_2015	2015-07-08	189	27	7	2015	54000	Grays Harbor	Grays Harbor	Coastal Bays	46.862484	-124.071591	3	21.6	NA	18.4	NA	23.5	0	2.3	120	75
1903	Hood Canal 4_2015	2015-07-13	194	28	7	2015	32400	Hood Canal 4	Hood Canal 4	Hood Canal	47.596614	-122.991898	3	19	30	18	17	17	4.5368000000053	0.14995	93	2.3
1904	Hood Canal 3_2015	2015-07-13	194	28	7	2015	34500	Hood Canal 3	Hood Canal 3	Hood Canal	47.702148	-122.893929	3	19.3	6	18.7	13.5	14.5	5.20353333334128	0.36	380	4.3
1905	Quilcene Bay_2015	2015-07-13	194	28	7	2015	37800	Quilcene Bay	Quilcene Bay	Hood Canal	47.803755	-122.867664	3	20	24	17.9	20.4	19.4	6.37040000001589	2.3	750	23
1906	Dabob Bay_2015	2015-07-13	194	28	7	2015	41400	Dabob Bay	Dabob Bay	Hood Canal	47.852251	-122.805677	3	20.6	26	18.5	19.8	20.4	7.2036000000106	12	230	230
1907	Oakland Bay_2015	2015-07-13	194	28	7	2015	43200	Oakland Bay	Oakland Bay	Puget Sound	47.225897	-123.044122	3	27.6	29	23.9	23.1	26.8	5.70200000001325	0.36	93	9.3
1908	Henderson Inlet_2015	2015-07-14	195	28	7	2015	37800	Henderson Inlet	Henderson Inlet	Puget Sound	47.111357	-122.828767	3	22	7	23.6	NA	24	4.26619999998146	43	930	430
1909	Hood Canal 9_2015	2015-07-14	195	28	7	2015	38100	Hood Canal 9	Hood Canal 9	Hood Canal	47.410478	-122.882841	3	27	27.4	20.6	19.8	19.2	5.51713333335188	0.14995	430	23
1910	Hood Canal 6_2015	2015-07-14	195	28	7	2015	38400	Hood Canal 6	Hood Canal 6	Hood Canal	47.353041	-123.074628	3	26	27	22.6	20.9	25.7	5.76726666662428	0.14995	430	9.3
1911	Hood Canal 7_2015	2015-07-14	195	28	7	2015	40200	Hood Canal 7	Hood Canal 7	Hood Canal	47.361206	-123.024886	3	27.8	27.7	20.1	20.6	21.2	6.01706666668256	0.14995	7500	43
1912	Hammersley Inlet_2015	2015-07-14	195	28	7	2015	42300	Hammersley Inlet	Hammersley Inlet	Puget Sound	47.20861	-123.032519	3	24.6	29	24	NA	21	4.76559999995761	43	930	43
1913	Hood Canal 5_2015	2015-07-14	195	28	7	2015	42900	Hood Canal 5	Hood Canal 5	Hood Canal	47.54064	-123.038725	3	33.3	28	24	18.5	21	6.85046666668521	0.36	4300	750
1914	North Bay_2015	2015-07-14	195	28	7	2015	43200	North Bay	North Bay	Puget Sound	47.36424372	-122.8119307	3	28	29.5	23.7	21.1	24.1	5.76619999998146	1.5	150	23
1915	Totten Inlet_2015	2015-07-15	196	28	7	2015	38700	Totten Inlet	Totten Inlet	Puget Sound	47.121325	-123.035369	3	24.3	29.7	20	20.3	21.9	3.7463999999894	43	7500	430
1916	Pickering Passage_2015	2015-07-15	196	28	7	2015	42900	Pickering Passage	Pickering Passage	Puget Sound	47.25574	-122.928525	3	25	30.1	20.6	18	19.7	4.99646666665872	2.3	230	7.5
1917	Samish Bay_2015	2015-07-15	196	28	7	2015	43200	Samish Bay	Samish Bay	Samish Bay	48.612554	-122.443133	3	19.6	31	23.2	NA	20.6	7.415	0.14995	43	4.3
1918	Skookum Inlet_2015	2015-07-15	196	28	7	2015	43200	Skookum Inlet	Skookum Inlet	Puget Sound	47.154376	-123.018965	3	25.8	29.5	22.4	20.9	22	5.07979999999205	4.3	1500	93
1919	Drayton Harbor_2015	2015-07-15	196	28	7	2015	64800	Drayton Harbor	Drayton Harbor	Samish Bay	48.9798103	-122.7681052	3	18	NA	20	18	NA	0	0.14995	43	0.92
1920	Dabob Bay_2015	2015-07-19	200	29	7	2015	45900	Dabob Bay	Dabob Bay	Hood Canal	47.852251	-122.805677	3	30.9	28.1	31.1	22.2	26.4	3.9181999999947	4.3	150	43
1921	Quilcene Bay_2015	2015-07-19	200	29	7	2015	48000	Quilcene Bay	Quilcene Bay	Hood Canal	47.803755	-122.867664	3	36.6	28.6	31.2	21.7	26.2	4.58493333333068	15	2300	93
1922	Hood Canal 7_2015	2015-07-19	200	29	7	2015	48600	Hood Canal 7	Hood Canal 7	Hood Canal	47.361206	-123.024886	3	33.7	26.3	30.2	22	22.1	4.33459999998411	0.14995	2400	2.3
1923	Hood Canal 3_2015	2015-07-19	200	29	7	2015	50400	Hood Canal 3	Hood Canal 3	Hood Canal	47.702148	-122.893929	3	36	28.8	30	24.4	29	5.08479999999205	0.36	1500	15
1924	North Bay_2015	2015-07-19	200	29	7	2015	51600	North Bay	North Bay	Puget Sound	47.36424372	-122.8119307	3	31.1	28.1	32	23.5	27.8	4.16713333335188	2.3	750	43
1925	Hood Canal 5_2015	2015-07-19	200	29	7	2015	54000	Hood Canal 5	Hood Canal 5	Hood Canal	47.54064	-123.038725	3	28.5	28.5	30.7	27.3	30.5	6.0013999999894	0.14995	1500	43
1926	Oakland Bay_2015	2015-07-19	200	29	7	2015	55620	Oakland Bay	Oakland Bay	Puget Sound	47.225897	-123.044122	3	29.3	27.4	30.1	24.7	27	4.44979999999205	4.3	1500	93
1927	Hood Canal 4_2015	2015-07-20	201	29	7	2015	49200	Hood Canal 4	Hood Canal 4	Hood Canal	47.596614	-122.991898	3	26.7	28.5	24.4	20.4	21.1	3.48126666665077	0.14995	2300	4.3
1928	Hood Canal 6_2015	2015-07-20	201	29	7	2015	49800	Hood Canal 6	Hood Canal 6	Hood Canal	47.353041	-123.074628	3	24.6	27.3	25.7	19.3	20.6	3.81473333332274	1.5	9300	230
1929	Samish Bay_2015	2015-07-20	201	29	7	2015	51300	Samish Bay	Samish Bay	Samish Bay	48.612554	-122.443133	3	25.3	30	19.1	26.4	28	5.48239999996291	0.14995	43	0.36
1930	Pickering Passage_2015	2015-07-20	201	29	7	2015	52800	Pickering Passage	Pickering Passage	Puget Sound	47.25574	-122.928525	3	25	28.7	26.3	18.9	21.2	3.39706666668256	43	230	43
1931	Skookum Inlet_2015	2015-07-20	201	29	7	2015	53400	Skookum Inlet	Skookum Inlet	Puget Sound	47.154376	-123.018965	3	24.4	29.6	24	21.2	22.7	3.39693333334393	7.5	4300	93
1932	Hammersley Inlet_2015	2015-07-20	201	29	7	2015	55800	Hammersley Inlet	Hammersley Inlet	Puget Sound	47.20861	-123.032519	3	23.4	27.9	19.8	20.4	20.8	3.47979999999205	23	930	150
1933	Totten Inlet_2015	2015-07-20	201	29	7	2015	56400	Totten Inlet	Totten Inlet	Puget Sound	47.121325	-123.035369	3	24.1	29.7	24	23.8	24.4	4.14686666667461	2.3	93	9.3
1934	Hood Canal 9_2015	2015-07-21	202	29	7	2015	51900	Hood Canal 9	Hood Canal 9	Hood Canal	47.410478	-122.882841	3	28	27.3	22.1	23.5	27.7	0	0.14995	930	15
1935	Hood Canal 8_2015	2015-07-21	202	29	7	2015	54600	Hood Canal 8	Hood Canal 8	Hood Canal	47.4111	-122.925138	3	28.1	27	24.7	22.9	24	0	0.14995	9300	93
1936	Bay Center_2015	2015-07-22	203	29	7	2015	39600	Bay Center	Bay Center	Coastal Bays	46.648013	-123.954853	3	19.1	31.4	18.4	19.2	19.4	3.1113999999894	2.3	93	93
1937	Grays Harbor_2015	2015-07-22	203	29	7	2015	46800	Grays Harbor	Grays Harbor	Coastal Bays	46.862484	-124.071591	3	24.6	29.6	18.4	19.5	21.3	5.445	0.14995	23	23
1938	Hood Canal 3_2015	2015-07-27	208	30	7	2015	29400	Hood Canal 3	Hood Canal 3	Hood Canal	47.702148	-122.893929	3	20	27.9	19.6	18	18.4	4.43546666668521	0.36	23	0.92
1939	Quilcene Bay_2015	2015-07-27	208	30	7	2015	32100	Quilcene Bay	Quilcene Bay	Hood Canal	47.803755	-122.867664	3	20.7	27	16.5	18.7	19.5	5.35226666662428	4.3	930	43
1940	Dabob Bay_2015	2015-07-27	208	30	7	2015	34200	Dabob Bay	Dabob Bay	Hood Canal	47.852251	-122.805677	3	22.6	27.5	17.7	18.4	18.3	5.85220000002119	23	75	23
1941	Oakland Bay_2015	2015-07-27	208	30	7	2015	38700	Oakland Bay	Oakland Bay	Puget Sound	47.225897	-123.044122	3	23	31	20	20.6	23	5.01720000002119	0.92	380	9.3
1942	Samish Bay_2015	2015-07-28	209	30	7	2015	34200	Samish Bay	Samish Bay	Samish Bay	48.612554	-122.443133	3	19.2	34	19.3	NA	22.9	6.4168000000053	0.14995	7.5	0.92
1943	Totten Inlet_2015	2015-07-28	209	30	7	2015	35100	Totten Inlet	Totten Inlet	Puget Sound	47.121325	-123.035369	3	22.2	28.7	20.3	19.5	21.7	4.0813999999894	1.1	150	38
1944	Pickering Passage_2015	2015-07-28	209	30	7	2015	37800	Pickering Passage	Pickering Passage	Puget Sound	47.25574	-122.928525	3	30	30.1	22	18	20	4.9981999999947	9.3	380	9.3
1945	Skookum Inlet_2015	2015-07-28	209	30	7	2015	37800	Skookum Inlet	Skookum Inlet	Puget Sound	47.154376	-123.018965	3	22.8	28.1	18.7	19.4	20.9	4.91479999999205	0.92	1500	75
1946	Hammersley Inlet_2015	2015-07-28	209	30	7	2015	41400	Hammersley Inlet	Hammersley Inlet	Puget Sound	47.20861	-123.032519	3	29	29.1	21.7	19.6	21	5.16419999996821	7.5	430	7.5
1947	North Bay_2015	2015-07-28	209	30	7	2015	78000	North Bay	North Bay	Puget Sound	47.36424372	-122.8119307	3	23.4	29.7	20.4	19.1	20.4	0	0.36	120	15
1948	Hood Canal 4_2015	2015-07-29	210	30	7	2015	35100	Hood Canal 4	Hood Canal 4	Hood Canal	47.596614	-122.991898	3	25.6	28.1	17.9	18.2	19	4.81279999997881	15	930	15
1949	Hood Canal 9_2015	2015-07-29	210	30	7	2015	36000	Hood Canal 9	Hood Canal 9	Hood Canal	47.410478	-122.882841	3	22.5	28	20.6	20.9	22	5.06279999997881	0.14995	430	4.3
1950	Hood Canal 5_2015	2015-07-29	210	30	7	2015	36600	Hood Canal 5	Hood Canal 5	Hood Canal	47.54064	-123.038725	3	23.6	28.2	18.8	19.1	23.6	5.22946666664547	0.14995	430	0.74
1951	Hood Canal 8_2015	2015-07-29	210	30	7	2015	39300	Hood Canal 8	Hood Canal 8	Hood Canal	47.4111	-122.925138	3	24.4	27.1	23.4	21	24	6.06286666664812	0.14995	24000	4.3
1952	Hood Canal 6_2015	2015-07-29	210	30	7	2015	40200	Hood Canal 6	Hood Canal 6	Hood Canal	47.353041	-123.074628	3	29	24.8	21.6	21.1	22.5	6.39626666665077	1.5	2300	430
1953	Hood Canal 7_2015	2015-07-29	210	30	7	2015	40800	Hood Canal 7	Hood Canal 7	Hood Canal	47.361206	-123.024886	3	29	27.7	21	20.7	21.6	6.22933333330684	0.3	4300	4.3
1954	Drayton Harbor_2015	2015-07-29	210	30	7	2015	41400	Drayton Harbor	Drayton Harbor	Samish Bay	48.9798103	-122.7681052	3	17.8	NA	NA	20	NA	6.39599999997351	0.14995	4.3	0.36
1955	Henderson Inlet_2015	2015-07-30	211	30	7	2015	38700	Henderson Inlet	Henderson Inlet	Puget Sound	47.111357	-122.828767	3	20	NA	25.4	NA	24	3.95880000001854	9.3	430	23
1956	Dabob Bay_2015	2015-08-02	214	31	8	2015	42300	Dabob Bay	Dabob Bay	Hood Canal	47.852251	-122.805677	3	24.7	27.6	23	21.7	23	3.81700000001325	2.3	230	23
1957	Quilcene Bay_2015	2015-08-02	214	31	8	2015	44400	Quilcene Bay	Quilcene Bay	Hood Canal	47.803755	-122.867664	3	26	28.6	24.4	21.2	24.9	4.56713333335188	0.92	230	93
1958	Hood Canal 3_2015	2015-08-02	214	31	8	2015	47400	Hood Canal 3	Hood Canal 3	Hood Canal	47.702148	-122.893929	3	28.4	27	21	22.9	26.1	5.15026666667726	0.36	930	2.3
1959	Hood Canal 4_2015	2015-08-02	214	31	8	2015	51000	Hood Canal 4	Hood Canal 4	Hood Canal	47.596614	-122.991898	3	34.4	29.3	27.1	21.7	25	6.06686666667461	23	2300	43
1960	Hood Canal 5_2015	2015-08-03	215	31	8	2015	47400	Hood Canal 5	Hood Canal 5	Hood Canal	47.54064	-123.038725	3	26	28.7	23	23.1	26.3	4.13026666667726	0.14995	930	0.14995
1961	Hood Canal 8_2015	2015-08-03	215	31	8	2015	48300	Hood Canal 8	Hood Canal 8	Hood Canal	47.4111	-122.925138	3	29.2	26.1	29.3	22.7	24.2	4.46366666667991	0.14995	4300	9.3
1962	Hood Canal 7_2015	2015-08-03	215	31	8	2015	50100	Hood Canal 7	Hood Canal 7	Hood Canal	47.361206	-123.024886	3	27	25.8	29.1	22.8	22.8	4.71346666667197	2.3	4300	93
1963	Hood Canal 6_2015	2015-08-03	215	31	8	2015	50400	Hood Canal 6	Hood Canal 6	Hood Canal	47.353041	-123.074628	3	28.8	27	25	22.8	23.7	5.13040000001589	9.3	24000	430
1964	Oakland Bay_2015	2015-08-03	215	31	8	2015	52200	Oakland Bay	Oakland Bay	Puget Sound	47.225897	-123.044122	3	25.6	30	26	23.6	24.5	3.54540000001589	0.92	930	9.3
1965	Hood Canal 9_2015	2015-08-03	215	31	8	2015	52560	Hood Canal 9	Hood Canal 9	Hood Canal	47.410478	-122.882841	3	35	25.9	29.4	25.3	29.5	5.5636000000106	0.14995	46000	230
1966	North Bay_2015	2015-08-03	215	31	8	2015	53700	North Bay	North Bay	Puget Sound	47.36424372	-122.8119307	3	27.7	29.8	24	22.1	25.7	4.71266666664018	1.5	930	43
1967	Grays Harbor_2015	2015-08-04	216	31	8	2015	35700	Grays Harbor	Grays Harbor	Coastal Bays	46.862484	-124.071591	3	17.4	28.3	20.3	18	18.4	4.53066666669316	0.36	3.8	3.8
1968	Bay Center_2015	2015-08-04	216	31	8	2015	43200	Bay Center	Bay Center	Coastal Bays	46.648013	-123.954853	3	21	31.1	23.6	18.4	22.4	0	0.14995	3.8	2.3
1969	Samish Bay_2015	2015-08-04	216	31	8	2015	51300	Samish Bay	Samish Bay	Samish Bay	48.612554	-122.443133	3	24.1	32	18	25.3	28.7	5.11099999997351	0.14995	75	1.4
1970	Henderson Inlet_2015	2015-08-04	216	31	8	2015	54000	Henderson Inlet	Henderson Inlet	Puget Sound	47.111357	-122.828767	3	21.9	6.5	25.8	24.6	25.4	3.60919999996821	15	2100	43
1971	Skookum Inlet_2015	2015-08-06	218	31	8	2015	17700	Skookum Inlet	Skookum Inlet	Puget Sound	47.154376	-123.018965	3	16.3	27.9	13	19	18.4	2.91166666666667	4.3	7500	430
1972	Pickering Passage_2015	2015-08-06	218	31	8	2015	19200	Pickering Passage	Pickering Passage	Puget Sound	47.25574	-122.928525	3	11	28.8	11.1	16.9	16.2	3.41173333333598	150	2300	150
1973	Totten Inlet_2015	2015-08-06	218	31	8	2015	20400	Totten Inlet	Totten Inlet	Puget Sound	47.121325	-123.035369	3	14.7	30.1	13	18.4	17	3.57826666666402	0.92	750	9.3
1974	Hammersley Inlet_2015	2015-08-06	218	31	8	2015	22020	Hammersley Inlet	Hammersley Inlet	Puget Sound	47.20861	-123.032519	3	18.1	28.5	11.6	18.5	18	3.61126666665077	43	430	43
1975	Hood Canal 4_2015	2015-08-10	222	32	8	2015	27300	Hood Canal 4	Hood Canal 4	Hood Canal	47.596614	-122.991898	3	17	28.4	17.4	18	18	4.16713333335188	0.36	120	0.92
1976	Hood Canal 3_2015	2015-08-10	222	32	8	2015	29700	Hood Canal 3	Hood Canal 3	Hood Canal	47.702148	-122.893929	3	17.6	28.4	16.7	18	18.8	4.91720000002119	0.14995	23	0.14995
1977	Quilcene Bay_2015	2015-08-10	222	32	8	2015	32400	Quilcene Bay	Quilcene Bay	Hood Canal	47.803755	-122.867664	3	17.4	28.9	16.4	19.2	18	5.83400000002649	0.36	380	9.3
1978	Dabob Bay_2015	2015-08-10	222	32	8	2015	35400	Dabob Bay	Dabob Bay	Hood Canal	47.852251	-122.805677	3	19.7	23.5	18.7	19	21.4	6.58393333329095	9.3	750	43
1979	Oakland Bay_2015	2015-08-10	222	32	8	2015	39600	Oakland Bay	Oakland Bay	Puget Sound	47.225897	-123.044122	3	27	29	22.4	23	25.8	5.74900000002649	0.14995	1500	0.14995
1980	Hood Canal 5_2015	2015-08-11	223	32	8	2015	12600	Hood Canal 5	Hood Canal 5	Hood Canal	47.54064	-123.038725	3	20.4	28.3	17.6	19.4	20.2	0	0.14995	430	1.5
1981	Totten Inlet_2015	2015-08-11	223	32	8	2015	36000	Totten Inlet	Totten Inlet	Puget Sound	47.121325	-123.035369	3	24.4	30.2	20.7	21	22.8	4.56299999998675	0.36	210	4.3
1982	Hammersley Inlet_2015	2015-08-11	223	32	8	2015	38700	Hammersley Inlet	Hammersley Inlet	Puget Sound	47.20861	-123.032519	3	27	29.8	24	20.3	21.4	4.72919999996821	4.3	2100	4.3
1983	Hood Canal 6_2015	2015-08-12	224	32	8	2015	36900	Hood Canal 6	Hood Canal 6	Hood Canal	47.353041	-123.074628	3	22	26.5	21	21.3	20.7	5.46099999997351	0.92	7500	43
1984	Samish Bay_2015	2015-08-12	224	32	8	2015	37500	Samish Bay	Samish Bay	Samish Bay	48.612554	-122.443133	3	26.6	30	18.4	NA	21.6	6.71186666667461	0.14995	4.3	0.36
1985	Hood Canal 7_2015	2015-08-12	224	32	8	2015	37560	Hood Canal 7	Hood Canal 7	Hood Canal	47.361206	-123.024886	3	20	26.1	21	21.4	19.5	5.39413333336512	0.14995	2100	0.92
1986	Hood Canal 8_2015	2015-08-12	224	32	8	2015	39300	Hood Canal 8	Hood Canal 8	Hood Canal	47.4111	-122.925138	3	24.2	25.9	22.3	22.2	22.7	6.12766666664018	0.14995	930	0.92
1987	North Bay_2015	2015-08-12	224	32	8	2015	39600	North Bay	North Bay	Puget Sound	47.36424372	-122.8119307	3	22.2	29.9	22.6	20.2	21.4	4.87659999999735	0.36	75	4.3
1988	Hood Canal 9_2015	2015-08-12	224	32	8	2015	42600	Hood Canal 9	Hood Canal 9	Hood Canal	47.410478	-122.882841	3	27	26.2	23.6	22.4	25.2	6.87753333330154	0.14995	2300	23
1989	Pickering Passage_2015	2015-08-13	225	32	8	2015	39000	Pickering Passage	Pickering Passage	Puget Sound	47.25574	-122.928525	3	24	28.9	18.6	18.1	19	4.02353333334128	4.3	93	4.3
1990	Henderson Inlet_2015	2015-08-13	225	32	8	2015	43200	Henderson Inlet	Henderson Inlet	Puget Sound	47.111357	-122.828767	3	25.4	5.7	24	23.2	26.6	5.1068000000053	7.5	430	75
1991	Skookum Inlet_2015	2015-08-13	225	32	8	2015	43200	Skookum Inlet	Skookum Inlet	Puget Sound	47.154376	-123.018965	3	27.1	28.8	24.7	20.8	23.6	5.1068000000053	1.5	1500	230
1992	Hood Canal 5_2015	2015-08-16	228	33	8	2015	42300	Hood Canal 5	Hood Canal 5	Hood Canal	47.54064	-123.038725	3	24.4	NA	22	18.7	21.6	3.46479999999205	NA	NA	NA
1993	Hood Canal 4_2015	2015-08-16	228	33	8	2015	44700	Hood Canal 4	Hood Canal 4	Hood Canal	47.596614	-122.991898	3	22.6	28.8	23	19	20.7	4.04806666665607	0.92	930	4.3
1994	Hood Canal 3_2015	2015-08-16	228	33	8	2015	46200	Hood Canal 3	Hood Canal 3	Hood Canal	47.702148	-122.893929	3	26	27.8	22.5	22.4	24	4.54813333332539	0.14995	75	0.36
1995	Oakland Bay_2015	2015-08-16	228	33	8	2015	47700	Oakland Bay	Oakland Bay	Puget Sound	47.225897	-123.044122	3	23.3	30	18.8	22.6	23.3	3.13	0.36	750	9.3
1996	Quilcene Bay_2015	2015-08-16	228	33	8	2015	48600	Quilcene Bay	Quilcene Bay	Hood Canal	47.803755	-122.867664	3	26.4	28.6	22	21.6	26.1	5.465	2.3	430	2.3
1997	Dabob Bay_2015	2015-08-16	228	33	8	2015	51300	Dabob Bay	Dabob Bay	Hood Canal	47.852251	-122.805677	3	36.6	29.1	26	20.8	29	6.0481999999947	0.92	93	9.3
1998	Hood Canal 9_2015	2015-08-17	229	33	8	2015	6900	Hood Canal 9	Hood Canal 9	Hood Canal	47.410478	-122.882841	3	34.9	26.3	31.6	22	27.9	0	0.14995	24000	43
1999	Hood Canal 7_2015	2015-08-17	229	33	8	2015	44400	Hood Canal 7	Hood Canal 7	Hood Canal	47.361206	-123.024886	3	29.3	26.4	24	20.6	21	2.69453333331479	0.14995	930	1.4
[truncated: 837 more rows]
